# Supplementary material for: Crystal structure of (E)-1-([1,1′-biphen­yl]-4-yl)-3-(3-nitro­phen­yl)prop-2-en-1-one
Source: Acta Crystallogr E Crystallogr Commun. 2015 Jan 17;71(Pt 2):o119–20. doi: 10.1107/S2056989015000523 (PMC4384577; doi:10.1107/S2056989015000523)
Supplement: Supplementary file 1 [file e-71-0o119-sup1.cif]

##############################################################################
#                                                                            #
# This CIF contains the data in a paper accepted for publication in          #
# Acta Crystallographica Section E. It conforms to the requirements of       #
# Notes for Authors for Acta Crystallographica Section E, and has been       #
# peer reviewed under the auspices of the IUCr Commission on Journals.       #
#                                                                            #
# Full details of the Crystallographic Information File format               #
# are given in the paper "The Crystallographic Information File (CIF):       #
# a New Standard Archive File for Crystallography" by S. R. Hall, F. H.      #
# Allen and I. D. Brown [Acta Cryst. (1991), A47, 655-685].                  #
#                                                                            #
# The current version of the core CIF dictionary is obtainable from          #
# ftp://ftp.iucr.org/pub/cif_core.dic.                                       #
#                                                                            #
# Software is freely available for graphical display of the structure(s)     #
# in this CIF. For information consult the CIF software page                 #
# http://www.iucr.org/resources/cif/software.                                #
#                                                                            #
# This file may be used for bona fide research purposes within the           #
# scientific community so long as proper attribution is given to the journal # 
# article from which it was obtained.                                        #
#                                                                            #
##############################################################################
data_global
_audit_creation_method     'PLATON <TABLE ACC> option'
_journal_date_recd_electronic     2015-01-08
_journal_date_accepted     2015-01-11
_journal_name_full     'Acta Crystallographica, Section E'
_journal_year     2015
_journal_volume     71
_journal_issue      2
_journal_page_first     o119
_journal_page_last     o120
_journal_paper_category     HO
_journal_paper_doi     10.1107/S2056989015000523
_journal_coeditor_code     SU5060
_publ_contact_author_name
;
Dr A. Thiruvalluvar
;
_publ_contact_author_address
;
Associate Professor of Physics
Postgraduate Research Department of Physics
Rajah Serfoji Government College (Autonomous)
Thanjavur 613 005
Tamilnadu
India
;
_publ_contact_author_email     'thiruvalluvar.a@gmail.com'
_publ_contact_author_fax     'none'
_publ_contact_author_phone     '+91 4362 255490'
_publ_section_title
;
Crystal structure of
(<i>E</i>)-1-([1,1'-biphenyl]-4-yl)-3-(3-nitrophenyl)prop-2-en-1-one
;
_publ_section_title_footnote     .
loop_
    _publ_author_name
    _publ_author_footnote
    _publ_author_address
    'Shanthi, D.' ?
;
Department of Chemistry
Annamalai University
Annamalai Nagar 608 002
Tamilnadu
India
;
    'Vidhyasagar, T.' ?
;
Department of Chemistry
Annamalai University
Annamalai Nagar 608 002
Tamilnadu
India
;
    'Rajeswari, K.' ?
;
Department of Chemistry
Annamalai University
Annamalai Nagar 608 002
Tamilnadu
India
;
    'Kayalvizhi, M.' ?
;
Department of Physics
Kunthavai Naachiar Government Arts College (W) (Autonomous)
Thanjavur 613 007
Tamilnadu
India
;
    'Vasuki, G.' ?
;
Department of Physics
Kunthavai Naachiar Government Arts College (W) (Autonomous)
Thanjavur 613 007
Tamilnadu
India
;
    'Thiruvalluvar, A.' ?
;
Postgraduate Research Department of Physics
Rajah Serfoji Government College (Autonomous)
Thanjavur 613 005
Tamilnadu
India
;
_publ_section_synopsis     .
data_I
_chemical_name_systematic
;
(<i>E</i>)-1-([1,1'-Biphenyl]-4-yl)-3-(3-nitrophenyl)prop-2-en-1-one
;
_chemical_name_common     chalcone
_chemical_formula_moiety     'C21 H15 N O3'
_chemical_formula_sum     'C21 H15 N O3'
_chemical_formula_structural     'C21 H15 N O3'
_chemical_formula_iupac     'C21 H15 N O3'
_chemical_formula_weight     329.34
_chemical_melting_point     462.9
_symmetry_cell_setting     monoclinic
_symmetry_space_group_name_H-M     'C 2/c'
_symmetry_space_group_name_Hall     '-C 2yc'
loop_
    _symmetry_equiv_pos_site_id
    _symmetry_equiv_pos_as_xyz
    1 x,y,z
    2 -x,y,1/2-z
    3 -x,-y,-z
    4 x,-y,1/2+z
    5 1/2+x,1/2+y,z
    6 1/2-x,1/2+y,1/2-z
    7 1/2-x,1/2-y,-z
    8 1/2+x,1/2-y,1/2+z
_cell_length_a     17.6546(5)
_cell_length_b     6.1464(2)
_cell_length_c     30.0234(9)
_cell_angle_alpha     90
_cell_angle_beta     99.899(4)
_cell_angle_gamma     90
_cell_volume     3209.40(17)
_cell_formula_units_Z     8
_cell_measurement_reflns_used     9326
_cell_measurement_theta_min     2.50
_cell_measurement_theta_max     15.9
_cell_measurement_temperature     296(2)
_cell_special_details
;
;
_exptl_crystal_description     'block'
_exptl_crystal_colour     'yellow'
_exptl_crystal_size_max     0.35
_exptl_crystal_size_mid     0.35
_exptl_crystal_size_min     0.30
_exptl_crystal_size_rad     ?
_exptl_crystal_density_diffrn     1.363
_exptl_crystal_density_meas     ?
_exptl_crystal_density_method     'Not Measured'
_exptl_crystal_F_000     1376
_exptl_absorpt_coefficient_mu     0.092
_exptl_absorpt_correction_type     multi-scan
_exptl_absorpt_process_details
;
(SADABS; Bruker, 2004)
;
_exptl_absorpt_correction_T_min     0.6914
_exptl_absorpt_correction_T_max     0.7453
_exptl_special_details
;
;
_diffrn_ambient_temperature     296(2)
_diffrn_radiation_type     MoK\a
_diffrn_radiation_wavelength     0.71073
_diffrn_radiation_source     'fine-focus sealed tube'
_diffrn_radiation_monochromator     graphite
_diffrn_measurement_device_type     'Bruker Kappa APEXII CCD'
_diffrn_measurement_method     '\w and \f scan'
_diffrn_detector_area_resol_mean     ?
_diffrn_reflns_number     26025
_diffrn_reflns_av_R_equivalents     0.0264
_diffrn_reflns_theta_min     2.342
_diffrn_reflns_theta_max     26.071
_diffrn_reflns_theta_full     25.000
_diffrn_measured_fraction_theta_max     0.994
_diffrn_measured_fraction_theta_full     0.999
_diffrn_reflns_limit_h_min     -21
_diffrn_reflns_limit_h_max     21
_diffrn_reflns_limit_k_min     -7
_diffrn_reflns_limit_k_max     7
_diffrn_reflns_limit_l_min     -37
_diffrn_reflns_limit_l_max     36
_refine_special_details     ?
_reflns_number_total     3170
_reflns_number_gt     2500
_reflns_threshold_expression     I>2\s(I)
_refine_ls_structure_factor_coef     Fsqd
_refine_ls_matrix_type     full
_refine_ls_R_factor_all     0.0649
_refine_ls_R_factor_gt     0.0486
_refine_ls_wR_factor_gt     0.1252
_refine_ls_wR_factor_ref     0.1379
_refine_ls_goodness_of_fit_ref     1.081
_refine_ls_restrained_S_all     1.081
_refine_ls_number_reflns     3170
_refine_ls_number_parameters     226
_refine_ls_number_restraints     0
_refine_ls_hydrogen_treatment     constr
_refine_ls_weighting_scheme     calc
_refine_ls_weighting_details
              'w=1/[\s^2^(Fo^2^)+(0.0541P)^2^+3.3754P] where P=(Fo^2^+2Fc^2^)/3'
_atom_sites_solution_hydrogens     geom
_atom_sites_solution_primary     direct
_atom_sites_solution_secondary     difmap
_refine_ls_shift/su_max     0.000
_refine_ls_shift/su_max_lt     0.001
_refine_ls_shift/su_mean     0.001
_refine_diff_density_max     0.259
_refine_diff_density_min     -0.165
_refine_ls_extinction_method     none
_refine_ls_extinction_coef     .
loop_
    _atom_type_symbol
    _atom_type_description
    _atom_type_scat_dispersion_real
    _atom_type_scat_dispersion_imag
    _atom_type_scat_source
    C C 0.0033 0.0016 ' International Tables Vol C Tables 4.2.6.8 and 6.1.1.4'
    H H 0.0000 0.0000 ' International Tables Vol C Tables 4.2.6.8 and 6.1.1.4'
    N N 0.0061 0.0033 ' International Tables Vol C Tables 4.2.6.8 and 6.1.1.4'
    O O 0.0106 0.0060 ' International Tables Vol C Tables 4.2.6.8 and 6.1.1.4'
_computing_data_collection
;
APEX2 (Bruker, 2004)
;
_computing_cell_refinement
;
APEX2 and SAINT (Bruker, 2004)
;
_computing_data_reduction
;
SAINT and XPREP (Bruker, 2004)
;
_computing_structure_solution
;
SIR92 (Altomare <i>et al.</i>,  1994)
;
_computing_structure_refinement
;
SHELXL2014 (Sheldrick, 2015)
;
_computing_molecular_graphics
;
ORTEP-3 for Windows (Farrugia, 2012) and Mercury (Macrae <i>et al.</i>,
2008)
;
_computing_publication_material
;
SHELXL2014 (Sheldrick, 2015), PLATON (Spek, 2009) and publCIF
(Westrip, 2010)
;
loop_
    _atom_site_type_symbol
    _atom_site_label
    _atom_site_fract_x
    _atom_site_fract_y
    _atom_site_fract_z
    _atom_site_U_iso_or_equiv
    _atom_site_thermal_displace_type
    _atom_site_calc_flag
    _atom_site_refinement_flags
    _atom_site_occupancy
    _atom_site_disorder_assembly
    _atom_site_disorder_group
    O O1 0.57652(12) 0.4252(3) -0.19910(6) 0.0883(8) Uani d . 1.000 . .
    O O2 0.58837(11) 0.7332(3) -0.16537(6) 0.0773(7) Uani d . 1.000 . .
    O O3 0.39281(11) 1.0140(3) 0.01671(6) 0.0693(6) Uani d . 1.000 . .
    N N1 0.56468(10) 0.5469(3) -0.16914(6) 0.0562(7) Uani d . 1.000 . .
    C C1 0.51892(10) 0.4648(3) -0.13607(6) 0.0420(6) Uani d . 1.000 . .
    C C2 0.50490(10) 0.6028(3) -0.10237(6) 0.0407(6) Uani d . 1.000 . .
    C C3 0.45859(11) 0.5329(3) -0.07197(6) 0.0404(6) Uani d . 1.000 . .
    C C4 0.43071(12) 0.3208(3) -0.07611(7) 0.0486(7) Uani d . 1.000 . .
    C C5 0.44639(12) 0.1864(3) -0.10995(8) 0.0544(7) Uani d . 1.000 . .
    C C6 0.49053(12) 0.2569(4) -0.14085(7) 0.0506(7) Uani d . 1.000 . .
    C C7 0.43910(11) 0.6866(3) -0.03818(6) 0.0458(6) Uani d . 1.000 . .
    C C8 0.38646(11) 0.6597(3) -0.01229(7) 0.0475(7) Uani d . 1.000 . .
    C C9 0.37029(11) 0.8276(3) 0.01956(6) 0.0454(6) Uani d . 1.000 . .
    C C10 0.32643(10) 0.7680(3) 0.05601(6) 0.0398(6) Uani d . 1.000 . .
    C C11 0.31668(12) 0.9253(3) 0.08779(7) 0.0487(7) Uani d . 1.000 . .
    C C12 0.27956(12) 0.8788(3) 0.12315(7) 0.0485(7) Uani d . 1.000 . .
    C C13 0.25004(11) 0.6723(3) 0.12863(6) 0.0386(5) Uani d . 1.000 . .
    C C14 0.25952(11) 0.5155(3) 0.09672(6) 0.0422(6) Uani d . 1.000 . .
    C C15 0.29722(11) 0.5609(3) 0.06115(6) 0.0433(6) Uani d . 1.000 . .
    C C16 0.21041(11) 0.6233(3) 0.16715(6) 0.0397(6) Uani d . 1.000 . .
    C C17 0.16140(11) 0.7741(3) 0.18176(7) 0.0470(6) Uani d . 1.000 . .
    C C18 0.12348(13) 0.7254(4) 0.21715(7) 0.0570(8) Uani d . 1.000 . .
    C C19 0.13376(13) 0.5265(4) 0.23841(7) 0.0586(8) Uani d . 1.000 . .
    C C20 0.18328(13) 0.3770(4) 0.22494(7) 0.0545(7) Uani d . 1.000 . .
    C C21 0.22157(12) 0.4246(3) 0.18959(6) 0.0461(6) Uani d . 1.000 . .
    H H2 0.52615 0.74161 -0.09987 0.0488 Uiso calc R 1.000 . .
    H H4 0.40097 0.26912 -0.05564 0.0582 Uiso calc R 1.000 . .
    H H5 0.42694 0.04543 -0.11206 0.0653 Uiso calc R 1.000 . .
    H H6 0.50062 0.16684 -0.16403 0.0607 Uiso calc R 1.000 . .
    H H7 0.46667 0.81623 -0.03468 0.0549 Uiso calc R 1.000 . .
    H H8 0.35878 0.53030 -0.01430 0.0570 Uiso calc R 1.000 . .
    H H11 0.33570 1.06482 0.08500 0.0584 Uiso calc R 1.000 . .
    H H12 0.27398 0.98736 0.14392 0.0582 Uiso calc R 1.000 . .
    H H14 0.23999 0.37647 0.09938 0.0506 Uiso calc R 1.000 . .
    H H15 0.30313 0.45231 0.04045 0.0520 Uiso calc R 1.000 . .
    H H17 0.15406 0.90890 0.16762 0.0564 Uiso calc R 1.000 . .
    H H18 0.09084 0.82768 0.22665 0.0683 Uiso calc R 1.000 . .
    H H19 0.10733 0.49326 0.26179 0.0703 Uiso calc R 1.000 . .
    H H20 0.19103 0.24360 0.23963 0.0654 Uiso calc R 1.000 . .
    H H21 0.25507 0.32293 0.18074 0.0554 Uiso calc R 1.000 . .
loop_
    _atom_site_aniso_label
    _atom_site_aniso_U_11
    _atom_site_aniso_U_22
    _atom_site_aniso_U_33
    _atom_site_aniso_U_12
    _atom_site_aniso_U_13
    _atom_site_aniso_U_23
    O1 0.1143(15) 0.0909(14) 0.0732(12) -0.0074(12) 0.0544(11) -0.0205(11)
    O2 0.0927(13) 0.0690(12) 0.0825(12) -0.0205(10) 0.0494(10) -0.0031(10)
    O3 0.0946(12) 0.0492(9) 0.0733(11) -0.0190(9) 0.0408(10) -0.0026(8)
    N1 0.0556(11) 0.0650(13) 0.0523(10) 0.0023(10) 0.0215(9) -0.0020(9)
    C1 0.0377(10) 0.0457(11) 0.0434(10) 0.0031(8) 0.0092(8) 0.0021(8)
    C2 0.0402(10) 0.0382(10) 0.0442(10) -0.0031(8) 0.0088(8) 0.0019(8)
    C3 0.0422(10) 0.0416(10) 0.0370(9) -0.0048(8) 0.0056(8) 0.0031(8)
    C4 0.0500(11) 0.0459(12) 0.0503(11) -0.0088(9) 0.0102(9) 0.0054(9)
    C5 0.0563(13) 0.0384(11) 0.0686(14) -0.0081(10) 0.0107(10) -0.0008(10)
    C6 0.0488(11) 0.0497(12) 0.0527(12) 0.0032(10) 0.0067(9) -0.0095(10)
    C7 0.0531(12) 0.0428(11) 0.0431(10) -0.0056(9) 0.0132(9) -0.0008(9)
    C8 0.0507(11) 0.0485(12) 0.0462(11) -0.0119(9) 0.0168(9) -0.0038(9)
    C9 0.0480(11) 0.0453(11) 0.0434(10) -0.0076(9) 0.0092(8) -0.0002(9)
    C10 0.0417(10) 0.0395(10) 0.0383(9) -0.0011(8) 0.0074(8) 0.0017(8)
    C11 0.0619(13) 0.0327(10) 0.0537(12) -0.0081(9) 0.0166(10) -0.0037(9)
    C12 0.0684(13) 0.0342(10) 0.0460(11) -0.0029(9) 0.0183(10) -0.0070(9)
    C13 0.0440(10) 0.0342(9) 0.0369(9) 0.0023(8) 0.0051(8) -0.0004(8)
    C14 0.0531(11) 0.0316(9) 0.0432(10) -0.0051(8) 0.0124(9) -0.0014(8)
    C15 0.0519(11) 0.0384(10) 0.0414(10) -0.0036(9) 0.0129(8) -0.0072(8)
    C16 0.0457(10) 0.0374(10) 0.0353(9) -0.0015(8) 0.0049(8) -0.0034(8)
    C17 0.0542(12) 0.0417(11) 0.0446(10) 0.0055(9) 0.0069(9) -0.0014(9)
    C18 0.0578(13) 0.0665(15) 0.0493(12) 0.0100(11) 0.0170(10) -0.0055(11)
    C19 0.0648(14) 0.0724(16) 0.0415(11) -0.0057(12) 0.0175(10) -0.0007(11)
    C20 0.0713(14) 0.0500(12) 0.0424(11) -0.0045(11) 0.0107(10) 0.0051(9)
    C21 0.0580(12) 0.0384(10) 0.0423(10) 0.0015(9) 0.0095(9) -0.0021(8)
_geom_special_details
;
Bond distances, angles <i>etc</i>. have been calculated using the rounded
fractional coordinates. All su's are estimated from the variances of the
(full) variance-covariance matrix. The cell e.s.d.'s are taken into account in
the estimation of distances, angles and torsion angles
;
loop_
    _geom_bond_atom_site_label_1
    _geom_bond_atom_site_label_2
    _geom_bond_site_symmetry_1
    _geom_bond_site_symmetry_2
    _geom_bond_distance
    _geom_bond_publ_flag
    O1 N1 . . 1.215(3) no
    O2 N1 . . 1.218(3) no
    O3 C9 . . 1.221(3) no
    N1 C1 . . 1.473(3) no
    C1 C2 . . 1.375(3) no
    C1 C6 . . 1.371(3) no
    C2 C3 . . 1.394(3) no
    C3 C4 . . 1.392(3) no
    C3 C7 . . 1.470(3) no
    C4 C5 . . 1.374(3) no
    C5 C6 . . 1.380(3) no
    C7 C8 . . 1.320(3) no
    C8 C9 . . 1.468(3) no
    C9 C10 . . 1.491(3) no
    C10 C11 . . 1.390(3) no
    C10 C15 . . 1.392(3) no
    C11 C12 . . 1.370(3) no
    C12 C13 . . 1.393(3) no
    C13 C14 . . 1.389(3) no
    C13 C16 . . 1.482(3) no
    C14 C15 . . 1.381(3) no
    C16 C17 . . 1.390(3) no
    C16 C21 . . 1.392(3) no
    C17 C18 . . 1.383(3) no
    C18 C19 . . 1.377(3) no
    C19 C20 . . 1.376(3) no
    C20 C21 . . 1.384(3) no
    C2 H2 . . 0.9300 no
    C4 H4 . . 0.9300 no
    C5 H5 . . 0.9300 no
    C6 H6 . . 0.9300 no
    C7 H7 . . 0.9300 no
    C8 H8 . . 0.9300 no
    C11 H11 . . 0.9300 no
    C12 H12 . . 0.9300 no
    C14 H14 . . 0.9300 no
    C15 H15 . . 0.9300 no
    C17 H17 . . 0.9300 no
    C18 H18 . . 0.9300 no
    C19 H19 . . 0.9300 no
    C20 H20 . . 0.9300 no
    C21 H21 . . 0.9300 no
loop_
    _geom_angle_atom_site_label_1
    _geom_angle_atom_site_label_2
    _geom_angle_atom_site_label_3
    _geom_angle_site_symmetry_1
    _geom_angle_site_symmetry_2
    _geom_angle_site_symmetry_3
    _geom_angle
    _geom_angle_publ_flag
    O1 N1 O2 . . . 123.20(19) no
    O1 N1 C1 . . . 118.18(18) no
    O2 N1 C1 . . . 118.62(17) no
    N1 C1 C2 . . . 118.28(16) no
    N1 C1 C6 . . . 118.80(17) no
    C2 C1 C6 . . . 122.90(18) no
    C1 C2 C3 . . . 119.46(17) no
    C2 C3 C4 . . . 117.94(17) no
    C2 C3 C7 . . . 119.16(17) no
    C4 C3 C7 . . . 122.87(17) no
    C3 C4 C5 . . . 121.08(19) no
    C4 C5 C6 . . . 121.14(19) no
    C1 C6 C5 . . . 117.44(19) no
    C3 C7 C8 . . . 126.72(18) no
    C7 C8 C9 . . . 122.06(17) no
    O3 C9 C8 . . . 120.80(18) no
    O3 C9 C10 . . . 119.91(18) no
    C8 C9 C10 . . . 119.28(16) no
    C9 C10 C11 . . . 118.31(17) no
    C9 C10 C15 . . . 123.72(16) no
    C11 C10 C15 . . . 117.91(17) no
    C10 C11 C12 . . . 121.27(17) no
    C11 C12 C13 . . . 121.35(18) no
    C12 C13 C14 . . . 117.32(17) no
    C12 C13 C16 . . . 120.93(17) no
    C14 C13 C16 . . . 121.75(17) no
    C13 C14 C15 . . . 121.64(17) no
    C10 C15 C14 . . . 120.51(17) no
    C13 C16 C17 . . . 120.93(17) no
    C13 C16 C21 . . . 120.62(17) no
    C17 C16 C21 . . . 118.45(17) no
    C16 C17 C18 . . . 120.55(19) no
    C17 C18 C19 . . . 120.4(2) no
    C18 C19 C20 . . . 119.8(2) no
    C19 C20 C21 . . . 120.2(2) no
    C16 C21 C20 . . . 120.62(19) no
    C1 C2 H2 . . . 120.00 no
    C3 C2 H2 . . . 120.00 no
    C3 C4 H4 . . . 119.00 no
    C5 C4 H4 . . . 119.00 no
    C4 C5 H5 . . . 119.00 no
    C6 C5 H5 . . . 119.00 no
    C1 C6 H6 . . . 121.00 no
    C5 C6 H6 . . . 121.00 no
    C3 C7 H7 . . . 117.00 no
    C8 C7 H7 . . . 117.00 no
    C7 C8 H8 . . . 119.00 no
    C9 C8 H8 . . . 119.00 no
    C10 C11 H11 . . . 119.00 no
    C12 C11 H11 . . . 119.00 no
    C11 C12 H12 . . . 119.00 no
    C13 C12 H12 . . . 119.00 no
    C13 C14 H14 . . . 119.00 no
    C15 C14 H14 . . . 119.00 no
    C10 C15 H15 . . . 120.00 no
    C14 C15 H15 . . . 120.00 no
    C16 C17 H17 . . . 120.00 no
    C18 C17 H17 . . . 120.00 no
    C17 C18 H18 . . . 120.00 no
    C19 C18 H18 . . . 120.00 no
    C18 C19 H19 . . . 120.00 no
    C20 C19 H19 . . . 120.00 no
    C19 C20 H20 . . . 120.00 no
    C21 C20 H20 . . . 120.00 no
    C16 C21 H21 . . . 120.00 no
    C20 C21 H21 . . . 120.00 no
loop_
    _geom_torsion_atom_site_label_1
    _geom_torsion_atom_site_label_2
    _geom_torsion_atom_site_label_3
    _geom_torsion_atom_site_label_4
    _geom_torsion_site_symmetry_1
    _geom_torsion_site_symmetry_2
    _geom_torsion_site_symmetry_3
    _geom_torsion_site_symmetry_4
    _geom_torsion
    _geom_torsion_publ_flag
    O1 N1 C1 C2 . . . . -179.46(19) no
    O2 N1 C1 C2 . . . . 0.1(3) no
    O1 N1 C1 C6 . . . . -1.1(3) no
    O2 N1 C1 C6 . . . . 178.40(19) no
    N1 C1 C2 C3 . . . . 176.84(17) no
    C6 C1 C2 C3 . . . . -1.4(3) no
    N1 C1 C6 C5 . . . . -178.54(18) no
    C2 C1 C6 C5 . . . . -0.3(3) no
    C1 C2 C3 C4 . . . . 2.5(3) no
    C1 C2 C3 C7 . . . . -175.45(17) no
    C2 C3 C4 C5 . . . . -1.9(3) no
    C7 C3 C4 C5 . . . . 175.90(19) no
    C2 C3 C7 C8 . . . . 167.81(19) no
    C4 C3 C7 C8 . . . . -10.0(3) no
    C3 C4 C5 C6 . . . . 0.3(3) no
    C4 C5 C6 C1 . . . . 0.9(3) no
    C3 C7 C8 C9 . . . . -178.24(18) no
    C7 C8 C9 O3 . . . . 15.5(3) no
    C7 C8 C9 C10 . . . . -163.88(18) no
    O3 C9 C10 C11 . . . . -4.1(3) no
    O3 C9 C10 C15 . . . . 178.56(19) no
    C8 C9 C10 C11 . . . . 175.31(18) no
    C8 C9 C10 C15 . . . . -2.0(3) no
    C9 C10 C11 C12 . . . . -177.45(19) no
    C15 C10 C11 C12 . . . . 0.0(3) no
    C9 C10 C15 C14 . . . . 177.65(18) no
    C11 C10 C15 C14 . . . . 0.3(3) no
    C10 C11 C12 C13 . . . . -0.1(3) no
    C11 C12 C13 C14 . . . . -0.2(3) no
    C11 C12 C13 C16 . . . . 179.62(19) no
    C12 C13 C14 C15 . . . . 0.6(3) no
    C16 C13 C14 C15 . . . . -179.26(18) no
    C12 C13 C16 C17 . . . . 39.4(3) no
    C12 C13 C16 C21 . . . . -140.6(2) no
    C14 C13 C16 C17 . . . . -140.8(2) no
    C14 C13 C16 C21 . . . . 39.3(3) no
    C13 C14 C15 C10 . . . . -0.6(3) no
    C13 C16 C17 C18 . . . . 178.72(19) no
    C21 C16 C17 C18 . . . . -1.4(3) no
    C13 C16 C21 C20 . . . . -178.60(19) no
    C17 C16 C21 C20 . . . . 1.5(3) no
    C16 C17 C18 C19 . . . . 0.0(3) no
    C17 C18 C19 C20 . . . . 1.3(3) no
    C18 C19 C20 C21 . . . . -1.2(3) no
    C19 C20 C21 C16 . . . . -0.2(3) no
loop_
    _geom_hbond_atom_site_label_D
    _geom_hbond_atom_site_label_H
    _geom_hbond_atom_site_label_A
    _geom_hbond_site_symmetry_A
    _geom_hbond_distance_DH
    _geom_hbond_distance_HA
    _geom_hbond_distance_DA
    _geom_hbond_angle_DHA
    _geom_hbond_publ_flag
    C17 H17 Cg1 7_565 0.93 2.93 3.637(2) 133 yes
    C20 H20 Cg3 6_545 0.93 2.90 3.565(2) 129 yes
