# Supplementary material for: Crystal structure of (E)-1-([1,1′-biphen­yl]-4-yl)-3-(3-nitro­phen­yl)prop-2-en-1-one
Source: Acta Crystallogr E Crystallogr Commun. 2015 Jan 17;71(Pt 2):o119–20. doi: 10.1107/S2056989015000523 (PMC4384577; doi:10.1107/S2056989015000523)
Supplement: Supplementary file 2 [file e-71-0o119-Isup2.hkl]

#
# h,k,l, Fc-squared, Fo-squared, sigma(Fo-squared), status flag
#
data_I
_shelx_title ' bnc C2/c z=8 C21H15N1O3'
_shelx_refln_list_code          4
_shelx_F_calc_maximum      288.27
_exptl_crystal_F_000      1376.00
_reflns_d_resolution_high  0.8086

loop_
 _space_group_symop_operation_xyz
 'x, y, z'
 '-x, y, -z+1/2'
 'x+1/2, y+1/2, z'
 '-x+1/2, y+1/2, -z+1/2'
 '-x, -y, -z'
 'x, -y, z-1/2'
 '-x+1/2, -y+1/2, -z'
 'x+1/2, -y+1/2, z-1/2'

_cell_length_a    17.6546
_cell_length_b     6.1464
_cell_length_c    30.0234
_cell_angle_alpha  90.000
_cell_angle_beta   99.899
_cell_angle_gamma  90.000

_shelx_F_squared_multiplier     1.000

loop_
 _refln_index_h
 _refln_index_k
 _refln_index_l
 _refln_F_squared_calc
 _refln_F_squared_meas
 _refln_F_squared_sigma
 _refln_observed_status
   2   0   0        266.65        360.71         8.36 o
   4   0   0        120.17        255.74         8.93 o
   6   0   0       6843.72       6169.56        46.42 o
   8   0   0        103.27        113.61         2.15 o
  10   0   0        309.36        299.35         4.03 o
  12   0   0         62.00         64.91         2.17 o
  14   0   0        146.25        162.99         4.19 o
  16   0   0       1369.46       1199.05        38.77 o
  18   0   0        232.90        220.38        30.56 o
  20   0   0         20.19         25.56        14.50 o
   1   1   0      12118.53      12513.71        55.87 o
   3   1   0      51828.93      51675.23       253.72 o
   5   1   0         97.82         47.90         2.13 o
   7   1   0        622.14        511.53         4.29 o
   9   1   0       2153.77       2044.67        14.69 o
  11   1   0        217.29        213.41         4.07 o
  13   1   0        464.14        466.34         9.71 o
  15   1   0         68.91         58.89         4.90 o
  17   1   0          1.98          3.49         4.30 o
  19   1   0          9.25          1.90         6.03 o
  21   1   0          1.90         22.06        18.08 o
   0   2   0        267.77        332.98         5.38 o
   2   2   0       1334.50       1103.39         7.47 o
   4   2   0       3390.10       3819.44        20.13 o
   6   2   0        562.60        554.89         5.42 o
   8   2   0         10.94          3.84         1.28 o
  10   2   0        149.25        152.82         2.88 o
  12   2   0        839.37        844.56        10.70 o
  14   2   0          0.02         -3.61         3.61 o
  16   2   0        160.69        133.58         9.94 o
  18   2   0        152.49        156.55        10.23 o
  20   2   0         12.09          8.66         6.74 o
   1   3   0         10.68         14.06         2.04 o
   3   3   0         90.59        146.06         4.03 o
   5   3   0       7967.98       8536.95        48.86 o
   7   3   0        360.45        361.93         5.93 o
   9   3   0        155.03        155.24         4.55 o
  11   3   0        995.76        920.86         8.71 o
  13   3   0        105.52         94.97         4.08 o
  15   3   0          4.57         -1.22         4.09 o
  17   3   0         27.57         26.25         8.41 o
  19   3   0         53.72         56.20        11.68 o
   0   4   0       1698.92       1775.69        22.89 o
   2   4   0       1973.19       2181.90        17.43 o
   4   4   0       1184.99       1181.45        11.72 o
   6   4   0          0.07          2.09         2.61 o
   8   4   0        156.65        166.24         5.69 o
  10   4   0        315.61        297.28         7.48 o
  12   4   0        181.68        170.93         7.61 o
  14   4   0        217.64        210.27         9.15 o
  16   4   0          0.86         -9.06         9.06 o
  18   4   0         15.22          4.81        13.47 o
   1   5   0          0.34         -3.81         3.81 o
   3   5   0        187.98        173.95         7.33 o
   5   5   0        943.05        852.79        13.88 o
   7   5   0       1031.50       1273.18        16.01 o
   9   5   0         60.02         66.23         7.10 o
  11   5   0         79.04         76.17         7.56 o
  13   5   0         64.85         53.98         8.10 o
  15   5   0         89.49         83.27        12.04 o
   0   6   0          2.11         -8.22         8.22 o
   2   6   0         63.08         37.83         6.96 o
   4   6   0         52.61         76.25         7.29 o
   6   6   0       1209.59       1199.92        23.64 o
   8   6   0        240.31        214.80        11.37 o
  10   6   0        495.01        565.52        21.61 o
  12   6   0         94.21         81.20         9.65 o
   1   7   0         48.65         37.55         7.57 o
   3   7   0          0.03         -6.70         6.70 o
   5   7   0          0.15         -7.70         7.70 o
   7   7   0          6.45         28.91         8.36 o
 -21   1   1          0.01         21.06        18.10 o
 -19   1   1         11.29          6.45         6.59 o
 -17   1   1         25.41         16.30         4.85 o
 -15   1   1        349.24        305.60         9.91 o
 -13   1   1          3.74          3.68         1.90 o
 -11   1   1        234.62        207.47         4.50 o
  -9   1   1        149.08        125.45         2.67 o
  -7   1   1        907.46        969.40         6.59 o
  -5   1   1        570.10        533.02         4.33 o
  -3   1   1        105.06        109.27         2.54 o
  -1   1   1      18211.86      18097.20        76.24 o
   1   1   1      24212.97      23308.75       108.99 o
   3   1   1       8395.98       8645.86        44.09 o
   5   1   1      23759.18      23999.42       111.43 o
   7   1   1        756.83        708.02         6.00 o
   9   1   1        906.39        912.08         8.55 o
  11   1   1          0.02          0.06         2.57 o
  13   1   1          5.17          3.88         2.15 o
  15   1   1        447.68        445.82        19.14 o
  17   1   1        113.82         89.11         6.56 o
  19   1   1         46.30         56.77         8.34 o
  21   1   1         37.69         77.91        21.31 o
 -20   2   1         24.16         27.52         8.28 o
 -18   2   1        569.63        632.26        18.30 o
 -16   2   1        191.43        245.01        17.17 o
 -14   2   1         20.43         25.42         2.89 o
 -12   2   1          0.20          2.29         2.01 o
 -10   2   1         12.66          5.45         1.50 o
  -8   2   1        883.16       1091.59         8.84 o
  -6   2   1       1307.03       1376.82         9.16 o
  -4   2   1        825.25        947.53         7.01 o
  -2   2   1        315.96        287.51         3.54 o
   0   2   1       3415.43       3349.40        17.08 o
   2   2   1          0.30          4.24         1.63 o
   4   2   1       3630.64       3635.73        19.28 o
   6   2   1       1465.67       1650.87        11.00 o
   8   2   1        326.13        333.34         4.44 o
  10   2   1         34.14         47.68         2.37 o
  12   2   1         52.67         43.52         2.51 o
  14   2   1         91.71        111.86         6.45 o
  16   2   1        138.25        110.87         9.39 o
  18   2   1         27.67         38.72         7.27 o
  20   2   1          0.63         16.44         8.63 o
 -19   3   1        298.32        318.38        27.18 o
 -17   3   1          9.48         18.60        11.44 o
 -15   3   1         56.37         68.03         6.62 o
 -13   3   1          3.85         -0.44         2.95 o
 -11   3   1        591.05        579.35         7.68 o
  -9   3   1         67.58         66.59         3.48 o
  -7   3   1        627.71        614.97         7.33 o
  -5   3   1        704.14       1021.89         9.75 o
  -3   3   1       4238.18       4197.64        26.57 o
  -1   3   1       2440.85       2359.56        14.17 o
   1   3   1          1.70         -0.53         1.89 o
   3   3   1       3465.27       3750.86        23.11 o
   5   3   1       2594.92       3007.30        19.52 o
   7   3   1       1490.08       1597.46        12.75 o
   9   3   1        285.91        288.29         5.33 o
  11   3   1        284.46        233.29         4.19 o
  13   3   1         23.16         17.69         2.60 o
  15   3   1        431.92        437.87        11.13 o
  17   3   1         48.62         32.15         8.97 o
  19   3   1          0.99         -7.92         7.92 o
 -18   4   1         15.19         -3.49        19.71 o
 -16   4   1          2.99         -5.80         9.33 o
 -14   4   1         12.26         13.78         5.18 o
 -12   4   1          9.29          6.85         4.60 o
 -10   4   1        432.51        416.59        15.14 o
  -8   4   1         96.42         71.05         4.23 o
  -6   4   1         15.70         14.66         2.97 o
  -4   4   1        900.75        948.85        10.85 o
  -2   4   1       1119.80       1109.23        11.83 o
   0   4   1          6.17          6.64         3.13 o
   2   4   1          4.04          8.37         2.77 o
   4   4   1        208.58        184.17         5.09 o
   6   4   1        148.17        111.85         4.31 o
   8   4   1          9.48         11.18         3.74 o
  10   4   1        273.10        233.48         7.47 o
  12   4   1         27.75         15.45         4.79 o
  14   4   1         30.04         24.54         5.64 o
  16   4   1        196.55        191.57        16.07 o
  18   4   1          0.16        -14.87        14.87 o
 -15   5   1          6.60          9.04         9.76 o
 -13   5   1         79.43         93.25         9.24 o
 -11   5   1          2.63         -6.35         6.35 o
  -9   5   1         95.54        101.38         7.32 o
  -7   5   1       1161.06       1076.27        15.86 o
  -5   5   1        768.27        797.05        11.99 o
  -3   5   1          0.41          6.82         4.29 o
  -1   5   1         91.58         84.50         6.15 o
   1   5   1         80.09         45.04         5.13 o
   3   5   1        404.46        376.08         9.17 o
   5   5   1        755.83        714.95        13.07 o
   7   5   1       1329.90       1352.98        16.44 o
   9   5   1        641.62        688.35        15.02 o
  11   5   1        214.86        197.92         9.77 o
  13   5   1         34.00         20.24         6.88 o
  15   5   1          1.05          3.10        11.44 o
 -12   6   1         12.48         30.43         8.68 o
 -10   6   1        387.34        486.75        17.10 o
  -8   6   1        268.85        254.57        11.96 o
  -6   6   1        596.89        648.30        17.13 o
  -4   6   1         66.87         86.33         7.28 o
  -2   6   1         34.02         32.65         6.83 o
   0   6   1         17.89         -3.45         6.14 o
   2   6   1         94.47         78.79         7.39 o
   4   6   1         28.45         25.97         6.05 o
   6   6   1        142.38        183.43        10.53 o
   8   6   1        310.10        356.41        13.38 o
  10   6   1         53.07         83.94        12.25 o
  12   6   1         66.08         49.51         9.42 o
  -7   7   1         11.59          2.72         7.61 o
  -5   7   1         61.08         45.01         9.00 o
  -3   7   1         20.44         -6.05         6.53 o
  -1   7   1         43.20         30.65         7.40 o
   1   7   1          0.14         -0.12         6.62 o
   3   7   1         17.47         12.74         8.16 o
   5   7   1         53.68         55.66         9.13 o
   7   7   1         19.67         11.84         8.61 o
 -20   0   2        135.20        145.36        34.69 o
 -18   0   2         96.88         54.53        14.21 o
 -16   0   2         19.01         27.79         4.65 o
 -14   0   2       3246.44       3068.31        23.84 o
 -12   0   2       2741.38       2554.54        22.08 o
 -10   0   2        306.01        302.65         4.20 o
  -8   0   2       3982.52       3785.59        26.28 o
  -6   0   2         96.49        106.14         2.36 o
  -4   0   2        762.90        652.95         5.87 o
  -2   0   2        393.08        312.30         5.36 o
   2   0   2       8104.36       8414.42        64.56 o
   4   0   2       2094.51       1966.96        14.45 o
   6   0   2         10.79          5.76         1.09 o
   8   0   2       1774.54       1640.64        19.51 o
  10   0   2        185.62        166.13         2.62 o
  12   0   2        143.85        206.87         4.07 o
  14   0   2          0.30          2.27         6.19 o
  16   0   2        451.84        477.98        30.97 o
  18   0   2        527.68        488.36        30.93 o
  20   0   2          3.76          3.81        12.11 o
 -21   1   2        138.68        135.67        25.40 o
 -19   1   2          1.28         -2.46         4.55 o
 -17   1   2        427.65        349.43        10.65 o
 -15   1   2         58.53         50.08         3.63 o
 -13   1   2        139.96        134.30         3.74 o
 -11   1   2        806.33        841.56         6.70 o
  -9   1   2        126.47        114.94         2.10 o
  -7   1   2        539.55        566.51         4.19 o
  -5   1   2        127.17        111.73         1.99 o
  -3   1   2        271.19        229.17         2.45 o
  -1   1   2       8118.06       8374.59        37.95 o
   1   1   2       7600.75       7883.55        37.06 o
   3   1   2       5305.17       5391.12        28.19 o
   5   1   2      38541.27      39433.95       180.17 o
   7   1   2        668.80        632.59         5.60 o
   9   1   2        846.80        871.95         9.97 o
  11   1   2        840.26        791.22        20.81 o
  13   1   2         18.48         15.18         2.68 o
  15   1   2        353.18        403.88        11.11 o
  17   1   2        234.31        236.11         8.87 o
  19   1   2         51.25         50.82        12.46 o
 -20   2   2         10.78         24.97         8.00 o
 -18   2   2        534.04        552.38        21.68 o
 -16   2   2        571.35        573.22        16.71 o
 -14   2   2        402.75        395.47         7.80 o
 -12   2   2         54.10         53.68         2.14 o
 -10   2   2        728.27        623.08         5.32 o
  -8   2   2        145.11        106.72         3.60 o
  -6   2   2       1666.93       1650.17        10.18 o
  -4   2   2        376.99        285.57         3.46 o
  -2   2   2       8584.92       7937.78        36.78 o
   0   2   2         89.67        152.61         3.14 o
   2   2   2       1344.78       1459.63         9.32 o
   4   2   2        554.46        707.05         5.72 o
   6   2   2       2954.54       2777.28        18.69 o
   8   2   2       1266.02       1197.92         9.51 o
  10   2   2        939.41        921.39         8.28 o
  12   2   2         16.81         18.61         1.95 o
  14   2   2        223.87        210.90        10.91 o
  16   2   2          0.12         -4.42         5.66 o
  18   2   2        161.00        191.70        12.63 o
  20   2   2        521.39        538.85        20.89 o
 -19   3   2        527.99        512.94        38.36 o
 -17   3   2        371.24        409.03        17.52 o
 -15   3   2        391.12        363.11        10.34 o
 -13   3   2         78.72         80.15         4.76 o
 -11   3   2        157.31        173.50         4.77 o
  -9   3   2          0.10          6.63         2.20 o
  -7   3   2        738.84        588.84         7.26 o
  -5   3   2       1082.04       1227.31        11.00 o
  -3   3   2        522.51        580.28         6.72 o
  -1   3   2       1948.86       1800.36        11.78 o
   1   3   2        632.78        607.57         6.64 o
   3   3   2          0.26          0.92         1.83 o
   5   3   2        822.41        854.34         8.57 o
   7   3   2       1548.98       1537.24        12.33 o
   9   3   2        177.14        179.10         5.04 o
  11   3   2        874.70        788.14         8.44 o
  13   3   2          1.09         -1.87         2.10 o
  15   3   2        111.07        106.45         5.59 o
  17   3   2          0.77          1.33         7.65 o
  19   3   2         52.62         34.07         9.56 o
 -18   4   2          0.03        -13.60        13.60 o
 -16   4   2         14.00         -3.41         6.16 o
 -14   4   2        208.15        207.53         9.36 o
 -12   4   2          0.05         -4.43         4.85 o
 -10   4   2        265.18        253.89         7.78 o
  -8   4   2          0.10         -2.82         2.82 o
  -6   4   2        190.32        217.65         5.97 o
  -4   4   2        254.98        230.68         6.08 o
  -2   4   2       1249.76       1226.12        13.25 o
   0   4   2         54.92         51.55         4.19 o
   2   4   2        100.32         96.79         4.30 o
   4   4   2        430.11        425.48         6.75 o
   6   4   2         23.77         15.42         3.02 o
   8   4   2       1783.79       1673.16        15.05 o
  10   4   2          0.04         -4.13         4.13 o
  12   4   2         10.00         -2.45         4.40 o
  14   4   2        104.28        106.70         8.50 o
  16   4   2         36.29         34.34        17.80 o
 -15   5   2        238.88        247.17        17.65 o
 -13   5   2         52.48         52.56         7.92 o
 -11   5   2         23.09          8.38         5.92 o
  -9   5   2        680.40        649.58        13.58 o
  -7   5   2        145.70        114.41         6.53 o
  -5   5   2        659.25        853.29        16.73 o
  -3   5   2       1013.36        956.45        13.92 o
  -1   5   2         66.89         34.62         5.43 o
   1   5   2          8.61         -3.89         3.89 o
   3   5   2          4.39         -4.14         4.14 o
   5   5   2          4.13          9.11         5.15 o
   7   5   2        287.42        321.25        10.15 o
   9   5   2          1.52         30.02         5.94 o
  11   5   2        258.53        235.08        10.44 o
  13   5   2         77.61         69.07        10.21 o
  15   5   2         17.78          2.96        14.29 o
 -12   6   2          6.39         19.71         7.41 o
 -10   6   2        464.58        541.15        15.59 o
  -8   6   2        113.40        118.41         9.69 o
  -6   6   2         72.02        115.23         7.86 o
  -4   6   2         10.74         64.03         7.05 o
  -2   6   2        600.71        500.59        13.50 o
   0   6   2        888.55        791.83        17.68 o
   2   6   2         14.05         -3.26         5.98 o
   4   6   2        514.11        489.94        12.65 o
   6   6   2        936.01        943.86        23.02 o
   8   6   2         42.66        107.41         9.20 o
  10   6   2        175.85        207.12        11.39 o
  12   6   2         70.65         67.99        10.00 o
  -7   7   2         15.04         25.38         8.59 o
  -5   7   2         98.68         76.71         9.95 o
  -3   7   2         10.44          4.20         6.68 o
  -1   7   2          5.20          8.67         6.74 o
   1   7   2         63.66         64.88         8.94 o
   3   7   2        164.01        181.65        11.64 o
   5   7   2          4.80          3.79         7.51 o
   7   7   2         84.95         90.09        10.12 o
 -21   1   3         85.19        109.48        23.92 o
 -19   1   3         22.51         28.14         5.36 o
 -17   1   3        193.15        159.69         8.36 o
 -15   1   3         26.93         26.09         3.33 o
 -13   1   3          0.00          4.60         2.68 o
 -11   1   3          1.32          3.24         1.52 o
  -9   1   3        676.87        785.25         5.35 o
  -7   1   3          5.80         10.53         1.04 o
  -5   1   3        494.95        519.00         4.18 o
  -3   1   3       3546.53       3441.32        16.37 o
  -1   1   3       7240.45       7243.50        38.88 o
   1   1   3       3303.22       3411.07        16.79 o
   3   1   3      36934.47      36277.16       178.79 o
   5   1   3       1123.25       1043.46         6.78 o
   7   1   3        106.25        100.24         6.23 o
   9   1   3         50.86         44.37         2.60 o
  11   1   3        361.27        385.21         6.89 o
  13   1   3         13.15         10.91         2.62 o
  15   1   3        116.57        125.46         9.23 o
  17   1   3          0.29         -2.41         4.05 o
  19   1   3        177.55        149.73        16.90 o
 -20   2   3         97.78        131.96        11.50 o
 -18   2   3        434.52        456.89        14.42 o
 -16   2   3         55.19         59.53         7.79 o
 -14   2   3        350.16        368.08         8.26 o
 -12   2   3        229.37        195.90         4.26 o
 -10   2   3        324.39        351.92         4.23 o
  -8   2   3       1976.97       1888.29        12.69 o
  -6   2   3         23.52         42.81         1.94 o
  -4   2   3        175.70        130.25         2.57 o
  -2   2   3       2893.52       3101.86        15.77 o
   0   2   3       3335.78       3394.02        16.93 o
   2   2   3       5681.40       5544.98        27.19 o
   4   2   3         69.32         88.91         2.42 o
   6   2   3        607.09        718.80         6.34 o
   8   2   3        868.34        901.92         8.11 o
  10   2   3        191.72        209.79         7.00 o
  12   2   3         71.55         80.40         2.67 o
  14   2   3         41.05         52.75         7.09 o
  16   2   3         15.64          0.38         6.08 o
  18   2   3         40.99         44.61         7.27 o
  20   2   3        101.91        120.15        16.44 o
 -19   3   3         67.80         70.21        11.81 o
 -17   3   3        446.36        441.95        17.87 o
 -15   3   3         56.45         71.50         6.31 o
 -13   3   3        418.21        441.10         9.05 o
 -11   3   3        477.63        517.00         7.10 o
  -9   3   3        462.92        481.34         6.82 o
  -7   3   3        247.94        264.34         5.21 o
  -5   3   3        190.75        191.38         4.52 o
  -3   3   3       3243.75       3129.04        19.87 o
  -1   3   3       4234.01       4630.98        24.91 o
   1   3   3       1602.71       1781.63        12.83 o
   3   3   3        109.34         91.92         3.07 o
   5   3   3       1035.41        939.99         9.07 o
   7   3   3        833.37        917.52         8.92 o
   9   3   3          3.35          1.04         1.88 o
  11   3   3         13.36         16.74         2.34 o
  13   3   3          3.11          6.10         2.74 o
  15   3   3        103.11         95.18        10.22 o
  17   3   3         39.47         51.27         9.08 o
  19   3   3          7.60         -4.00         7.71 o
 -18   4   3         21.79         20.10        12.90 o
 -16   4   3         10.04         -2.30         6.31 o
 -14   4   3        102.61        101.53         9.13 o
 -12   4   3        648.55        655.97        13.91 o
 -10   4   3         31.35         26.71         4.66 o
  -8   4   3        459.44        479.13         8.40 o
  -6   4   3         12.48          6.82         2.92 o
  -4   4   3        236.07        229.87         6.00 o
  -2   4   3         18.07         75.91         4.40 o
   0   4   3          7.05          4.31         3.15 o
   2   4   3        283.64        254.37         5.74 o
   4   4   3         66.54         66.58         3.79 o
   6   4   3         14.67         11.82         2.82 o
   8   4   3        252.88        327.39         6.60 o
  10   4   3        148.04        123.91         6.66 o
  12   4   3         96.05         85.86         6.05 o
  14   4   3        143.42        153.34        10.49 o
  16   4   3          5.07          5.81        13.81 o
 -15   5   3        176.06        205.63        14.39 o
 -13   5   3         43.12         36.70         6.65 o
 -11   5   3         96.12         84.56         7.35 o
  -9   5   3        208.04        197.91        10.06 o
  -7   5   3        341.74        301.53         9.75 o
  -5   5   3       2714.32       2612.18        25.01 o
  -3   5   3       2423.98       2387.98        24.59 o
  -1   5   3        192.88        189.83         7.87 o
   1   5   3          1.23         -3.63         3.63 o
   3   5   3          2.41         -3.68         3.68 o
   5   5   3         76.46         84.68         7.94 o
   7   5   3        103.99         90.99         6.49 o
   9   5   3        391.31        402.52        12.21 o
  11   5   3        514.93        513.17        13.37 o
  13   5   3          2.64         -6.16         8.88 o
  15   5   3         19.33          2.39         7.72 o
 -12   6   3         68.98         64.14        11.72 o
 -10   6   3          0.22         12.57         7.03 o
  -8   6   3        278.74        277.09        12.63 o
  -6   6   3        274.08        300.50        10.94 o
  -4   6   3       1199.67       1225.66        19.38 o
  -2   6   3         60.33         75.33         8.58 o
   0   6   3          0.79          1.55         6.13 o
   2   6   3         82.36         67.47         7.16 o
   4   6   3         12.72          0.59         5.49 o
   6   6   3         58.05         70.32         8.41 o
   8   6   3        221.28        227.16        11.46 o
  10   6   3        244.98        271.49        13.28 o
  12   6   3         44.55         36.30        13.38 o
  -7   7   3          5.94          9.38        10.73 o
  -5   7   3          0.06         13.44         7.87 o
  -3   7   3        104.96         84.96         8.72 o
  -1   7   3        109.02        124.77         9.44 o
   1   7   3          0.15         -4.38         6.28 o
   3   7   3          3.54         11.02         7.60 o
   5   7   3         12.04          6.79         7.76 o
   7   7   3          3.05         -7.21         7.21 o
 -20   0   4        192.67        173.44        37.17 o
 -18   0   4          3.04         -1.45        11.63 o
 -16   0   4        100.03        120.29         6.68 o
 -14   0   4        712.81        653.79         8.89 o
 -12   0   4      11026.27      10261.52        72.83 o
 -10   0   4       2153.73       2167.71        17.71 o
  -8   0   4          1.28          1.48         1.03 o
  -6   0   4       1136.39       1083.44         8.56 o
  -4   0   4       4353.50       4395.08        26.92 o
  -2   0   4       5568.95       5388.63        33.18 o
   0   0   4      14299.79      12937.09        83.12 o
   2   0   4        261.06        538.26         8.35 o
   6   0   4        223.96        280.15         3.28 o
   8   0   4        416.87        361.62         5.42 o
  10   0   4       4262.40       4095.74        47.48 o
  12   0   4        363.31        362.60        11.28 o
  14   0   4         29.75         27.23         7.02 o
  16   0   4          0.59         12.39        13.21 o
  18   0   4          1.89        -10.74        12.39 o
  20   0   4         78.07         51.94        17.66 o
 -21   1   4         98.80        122.54        24.19 o
 -19   1   4        376.03        378.69        22.65 o
 -17   1   4         61.18         49.16         5.80 o
 -15   1   4         49.37         30.74         2.52 o
 -13   1   4        298.66        327.36         4.16 o
 -11   1   4        199.31        183.15         2.36 o
  -9   1   4       3697.56       3597.13        18.50 o
  -7   1   4       3194.96       3169.73        16.72 o
  -5   1   4       7297.31       7260.61        33.64 o
  -3   1   4      14394.80      14257.70        62.07 o
  -1   1   4        181.38        247.14         2.50 o
   1   1   4      53126.96      49217.49       224.60 o
   3   1   4      25424.35      23847.88       143.68 o
   5   1   4        944.47       1063.03         7.34 o
   7   1   4       7807.19       7914.58        42.02 o
   9   1   4          8.95         30.22         3.32 o
  11   1   4          1.35          3.52         2.08 o
  13   1   4        133.98        108.31         3.93 o
  15   1   4          0.37         -2.75         3.87 o
  17   1   4          0.51         -0.95         6.44 o
  19   1   4          1.33         11.64         9.83 o
 -20   2   4        174.24        204.01        13.73 o
 -18   2   4          5.13         18.35         6.53 o
 -16   2   4        182.58        173.76        14.04 o
 -14   2   4         61.78         65.94         3.24 o
 -12   2   4        216.12        225.85         5.04 o
 -10   2   4         46.53         33.80         2.07 o
  -8   2   4       7820.44       8038.54        42.53 o
  -6   2   4       1451.29       1571.61         9.77 o
  -4   2   4       1133.34       1089.01         7.49 o
  -2   2   4        960.75       1064.43         7.17 o
   0   2   4        328.32        441.00         4.30 o
   2   2   4        489.26        458.66         4.78 o
   4   2   4       1259.86       1116.12         7.96 o
   6   2   4         86.11        115.43         3.78 o
   8   2   4       4019.55       4583.72        25.37 o
  10   2   4        176.40        163.53         6.69 o
  12   2   4         46.88         42.86         1.85 o
  14   2   4          0.35         -1.27         5.13 o
  16   2   4         21.78          4.59         6.04 o
  18   2   4          0.02         -5.51         5.51 o
  20   2   4         48.66         35.52        16.74 o
 -19   3   4        104.28        112.25        12.50 o
 -17   3   4        197.68        236.46        14.62 o
 -15   3   4        179.00        199.33         9.53 o
 -13   3   4        130.70        127.67         7.03 o
 -11   3   4        565.29        580.14         8.19 o
  -9   3   4          0.00         -0.61         2.29 o
  -7   3   4       2551.38       2404.72        17.02 o
  -5   3   4        284.28        213.17         4.69 o
  -3   3   4        312.27        382.31         5.66 o
  -1   3   4       9672.62      10332.96        54.40 o
   1   3   4        163.04        133.54         3.59 o
   3   3   4        978.98        991.56         9.89 o
   5   3   4        224.30        137.89         5.27 o
   7   3   4          3.57          8.17         2.24 o
   9   3   4       1057.90       1112.61        10.45 o
  11   3   4        326.27        324.31         5.34 o
  13   3   4          2.90         -2.69         3.30 o
  15   3   4         32.05         23.15         7.87 o
  17   3   4         47.85         40.40         8.83 o
  19   3   4          1.34         -4.39         8.58 o
 -18   4   4          4.10        -11.02        11.02 o
 -16   4   4         57.65         33.50         7.94 o
 -14   4   4          2.13          6.98         5.91 o
 -12   4   4        124.90        140.33         8.25 o
 -10   4   4         96.22         75.34         5.56 o
  -8   4   4         13.46         -3.20         3.20 o
  -6   4   4        567.90        548.92         8.49 o
  -4   4   4          2.74          3.01         2.94 o
  -2   4   4        875.97        978.64        11.74 o
   0   4   4         61.95         70.80         4.47 o
   2   4   4        314.66        387.93         7.05 o
   4   4   4        432.62        430.41         7.88 o
   6   4   4       1232.75       1190.79        12.04 o
   8   4   4        370.45        384.39         7.04 o
  10   4   4          0.44         -4.10         4.10 o
  12   4   4         80.69         78.08         8.86 o
  14   4   4        225.15        209.07        13.27 o
  16   4   4         85.42         96.92        17.78 o
 -15   5   4         16.61          1.47        14.90 o
 -13   5   4          1.03          2.13         6.62 o
 -11   5   4        106.05         92.87         8.29 o
  -9   5   4        302.17        305.29        11.92 o
  -7   5   4          0.64         -1.48         4.83 o
  -5   5   4         79.20         85.52         6.83 o
  -3   5   4       3652.54       3727.52        35.07 o
  -1   5   4        380.42        362.45         9.75 o
   1   5   4          0.02         -3.90         3.90 o
   3   5   4         90.43         80.55         5.08 o
   5   5   4         22.25         -3.02         4.74 o
   7   5   4         54.44         42.18         5.62 o
   9   5   4        467.56        461.74        16.47 o
  11   5   4         15.82         49.29         6.60 o
  13   5   4         15.11         22.11        13.59 o
  15   5   4        137.92        166.31        17.90 o
 -12   6   4          8.61         24.83         8.96 o
 -10   6   4        290.13        271.30        12.71 o
  -8   6   4        215.86        196.25        11.06 o
  -6   6   4       1180.18       1222.62        19.42 o
  -4   6   4       1208.60       1180.13        19.07 o
  -2   6   4       1048.25        971.12        17.40 o
   0   6   4        188.55        178.19         9.86 o
   2   6   4          0.11         -5.34         5.34 o
   4   6   4         26.66         19.35         6.21 o
   6   6   4         26.21         19.81         7.90 o
   8   6   4          1.31          8.93         6.83 o
  10   6   4        445.16        448.29        14.70 o
  12   6   4         14.10         15.74         8.47 o
  -7   7   4         23.77         15.56         8.25 o
  -5   7   4         18.30         23.12         8.82 o
  -3   7   4         10.68          6.73         6.70 o
  -1   7   4         28.84         35.42         7.44 o
   1   7   4          9.00         15.30         6.97 o
   3   7   4          2.99          1.01         7.50 o
   5   7   4         38.26         37.24         8.70 o
   7   7   4          2.59         -3.50         8.05 o
 -21   1   5          4.17         15.50        17.80 o
 -19   1   5         62.08         74.13         8.06 o
 -17   1   5         29.52         33.79         5.38 o
 -15   1   5         97.31         90.39         4.49 o
 -13   1   5        533.32        526.39         6.12 o
 -11   1   5       1590.16       1432.85         9.76 o
  -9   1   5        133.56        159.09         3.14 o
  -7   1   5       1854.68       1935.30        10.76 o
  -5   1   5       1050.11        979.34         6.14 o
  -3   1   5       1069.96       1042.79         6.13 o
  -1   1   5        787.58        749.82         5.39 o
   1   1   5        438.78        376.11         3.25 o
   3   1   5      83098.31      80303.91       370.79 o
   5   1   5        466.32        441.22         3.97 o
   7   1   5       1192.44       1118.26         7.28 o
   9   1   5       3059.46       3046.83        21.47 o
  11   1   5        587.03        574.38         8.69 o
  13   1   5        595.07        622.15         9.60 o
  15   1   5         25.37         38.92         5.96 o
  17   1   5         63.01         70.20         5.89 o
  19   1   5        226.38        202.83        18.55 o
 -20   2   5         13.36         44.18        17.05 o
 -18   2   5        208.59        218.59        10.85 o
 -16   2   5        174.31        177.06         8.13 o
 -14   2   5       1232.98       1225.11        12.35 o
 -12   2   5         69.21         68.51         2.39 o
 -10   2   5        323.63        384.17         5.37 o
  -8   2   5       1189.19       1142.74         8.78 o
  -6   2   5         47.77         34.07         1.92 o
  -4   2   5       1374.40       1745.30        10.51 o
  -2   2   5       5140.47       5143.40        24.97 o
   0   2   5        400.28        457.22         4.31 o
   2   2   5       1429.97       1344.79         8.97 o
   4   2   5        175.11        151.54         2.89 o
   6   2   5       1170.80       1151.16         9.95 o
   8   2   5        448.95        458.36        11.88 o
  10   2   5        377.23        423.85         6.97 o
  12   2   5        112.87        134.04         6.75 o
  14   2   5          4.13         -1.88         5.19 o
  16   2   5          5.82          3.64         5.63 o
  18   2   5         21.79         13.31         6.14 o
 -19   3   5          9.07         17.94         9.88 o
 -17   3   5         22.38         42.08        10.98 o
 -15   3   5       1515.77       1624.21        25.02 o
 -13   3   5         26.47         49.76         5.49 o
 -11   3   5         44.09         66.98         3.66 o
  -9   3   5         75.80         67.57         3.42 o
  -7   3   5       1354.26       1451.38        12.61 o
  -5   3   5       1165.44       1149.14        11.55 o
  -3   3   5       1905.92       2064.87        15.34 o
  -1   3   5       5118.97       5726.04        34.80 o
   1   3   5       2769.43       2738.42        17.58 o
   3   3   5         85.79         88.65         3.64 o
   5   3   5        604.60        573.41         7.07 o
   7   3   5        181.30        177.64         4.32 o
   9   3   5        300.60        341.93         5.60 o
  11   3   5         49.74         42.73         3.11 o
  13   3   5        135.94        148.17         6.93 o
  15   3   5        178.29        195.42        13.59 o
  17   3   5          4.63          3.35         9.19 o
 -18   4   5          8.40         13.14        10.89 o
 -16   4   5        140.31        160.83        15.67 o
 -14   4   5         25.73         30.90         6.62 o
 -12   4   5          4.10          4.51         5.61 o
 -10   4   5         19.31         15.75         4.44 o
  -8   4   5         25.91         14.19         3.64 o
  -6   4   5        359.93        321.75         7.03 o
  -4   4   5        162.39        196.86         5.92 o
  -2   4   5        214.03        267.48         6.60 o
   0   4   5        687.07        662.16        10.89 o
   2   4   5       1765.85       1655.28        16.68 o
   4   4   5         72.49         78.72         4.70 o
   6   4   5        118.25        142.21         4.79 o
   8   4   5        211.73        190.99         5.59 o
  10   4   5        186.57        185.56         7.66 o
  12   4   5         29.68         38.29         5.05 o
  14   4   5         79.13         72.37        13.71 o
  16   4   5        155.79        172.48        18.27 o
 -15   5   5          4.53          6.66         7.63 o
 -13   5   5         72.90         84.39         8.15 o
 -11   5   5          0.56         -6.08         6.08 o
  -9   5   5        154.65        171.09         9.72 o
  -7   5   5        562.00        525.84        11.74 o
  -5   5   5        416.72        460.73        11.52 o
  -3   5   5       1068.29       1030.30        16.02 o
  -1   5   5        602.57        626.90        17.94 o
   1   5   5        188.07        148.10         6.43 o
   3   5   5         20.01          1.16         4.89 o
   5   5   5         65.81         41.81         5.78 o
   7   5   5        388.74        397.35        10.18 o
   9   5   5        409.67        400.88        12.34 o
  11   5   5        306.85        304.85        17.72 o
  13   5   5         26.42         31.71        12.76 o
  15   5   5         76.64         59.97        20.32 o
 -12   6   5         40.93         25.48         7.58 o
 -10   6   5          1.81         -1.13         6.83 o
  -8   6   5         20.15         27.42         7.28 o
  -6   6   5        182.36        292.90        27.78 o
  -4   6   5        526.53        529.49        13.67 o
  -2   6   5        312.53        328.70        11.90 o
   0   6   5         57.44         71.05         7.35 o
   2   6   5         34.10         33.25         6.50 o
   4   6   5         31.74         29.58         6.37 o
   6   6   5          2.57         -6.54         6.54 o
   8   6   5         26.29         13.00         7.33 o
  10   6   5        170.01        217.45        11.60 o
  12   6   5          7.95          9.60         8.18 o
  -7   7   5          3.78         15.47         8.31 o
  -5   7   5         50.21         29.39         8.47 o
  -3   7   5        145.97        109.83         9.38 o
  -1   7   5         99.39         77.11         8.59 o
   1   7   5         81.70         68.31         8.14 o
   3   7   5         57.48         37.67         8.75 o
   5   7   5          4.38         -6.69         7.35 o
   7   7   5          9.90          3.85         8.15 o
 -20   0   6          0.05         -5.78        21.47 o
 -18   0   6        373.25        442.17        65.66 o
 -16   0   6        918.55        966.81        17.90 o
 -14   0   6       1107.19       1034.34        12.16 o
 -12   0   6         77.00         73.19         3.39 o
 -10   0   6      10004.88      10373.28        67.47 o
  -8   0   6       3691.52       3359.33        22.81 o
  -6   0   6       3605.01       3838.00        24.48 o
  -4   0   6      19098.72      19076.24       113.65 o
  -2   0   6       8105.00       7719.39        48.00 o
   0   0   6       2310.43       2660.87        17.98 o
   2   0   6        112.59        294.87         8.32 o
   4   0   6       1453.40       1198.25        11.33 o
   6   0   6      10130.03      10029.48        76.90 o
   8   0   6       1179.68       1115.64         9.09 o
  10   0   6        199.24        140.64         3.13 o
  12   0   6         57.85         63.08         2.37 o
  14   0   6         76.87         90.66         6.92 o
  16   0   6        250.68        222.27         7.96 o
  18   0   6          3.18          1.65        15.69 o
  20   0   6         38.44         16.52        18.17 o
 -21   1   6         20.81         14.90         9.64 o
 -19   1   6         86.41         80.85         8.65 o
 -17   1   6        205.33        204.75         6.69 o
 -15   1   6         26.47         28.49         3.26 o
 -13   1   6        857.46        833.41         6.81 o
 -11   1   6        419.60        401.24         4.62 o
  -9   1   6         17.89         19.05         1.44 o
  -7   1   6        126.40        178.03         2.95 o
  -5   1   6        622.54        584.40         4.49 o
  -3   1   6       1300.00       1220.52         7.19 o
  -1   1   6        434.51        540.72         4.10 o
   1   1   6       3681.11       3618.50        17.14 o
   3   1   6      10313.95       9684.67        45.80 o
   5   1   6       4634.53       4741.19        25.32 o
   7   1   6       1505.51       1492.28         9.46 o
   9   1   6      10920.48      11024.81        73.51 o
  11   1   6        526.93        483.56        15.14 o
  13   1   6        690.32        648.06         9.92 o
  15   1   6        206.10        236.84         9.42 o
  17   1   6          0.47         -1.30         3.74 o
  19   1   6         63.11         85.35        14.44 o
 -20   2   6        119.69        155.42        12.78 o
 -18   2   6        423.38        475.85        17.77 o
 -16   2   6          1.19          2.11         4.20 o
 -14   2   6        774.83        758.17        10.10 o
 -12   2   6          1.73          2.82         1.25 o
 -10   2   6        751.72        754.55         7.41 o
  -8   2   6        186.40        161.63         3.32 o
  -6   2   6        107.25        176.39         3.18 o
  -4   2   6       2190.62       2134.16        12.08 o
  -2   2   6        146.37        172.22         3.12 o
   0   2   6       3909.56       4128.16        20.73 o
   2   2   6       5721.14       5430.84        27.40 o
   4   2   6        402.51        359.06         4.04 o
   6   2   6       4156.44       4259.55        27.81 o
   8   2   6       4778.86       5075.08        29.32 o
  10   2   6        385.11        430.01        10.95 o
  12   2   6         62.57         50.31         4.03 o
  14   2   6         78.22         79.47         7.97 o
  16   2   6          1.18         -5.72         5.72 o
  18   2   6          1.10         -3.71         5.34 o
 -19   3   6         32.31         64.73        11.01 o
 -17   3   6        208.32        207.07        13.10 o
 -15   3   6       2260.83       2313.69        37.79 o
 -13   3   6       1394.01       1407.88        19.12 o
 -11   3   6        736.92        678.78        10.41 o
  -9   3   6        175.89        197.65         5.26 o
  -7   3   6         56.03         89.33         3.98 o
  -5   3   6          3.36         27.15         2.63 o
  -3   3   6          8.15          6.25         2.38 o
  -1   3   6        803.00        837.82         8.64 o
   1   3   6        247.01        275.51         5.75 o
   3   3   6       1080.89        976.50        10.30 o
   5   3   6        338.99        287.08         5.05 o
   7   3   6         10.11          1.82         2.08 o
   9   3   6         20.26         11.56         2.95 o
  11   3   6        826.12        838.71         9.41 o
  13   3   6          2.66         -0.73         3.84 o
  15   3   6        180.39        150.32        11.86 o
  17   3   6          1.06         -7.51         7.51 o
 -18   4   6          1.93         -9.12         9.12 o
 -16   4   6         43.57         33.50         9.45 o
 -14   4   6          0.01         -7.49         7.49 o
 -12   4   6        299.44        298.13        10.88 o
 -10   4   6        768.37        748.58        12.37 o
  -8   4   6         70.18         67.75         6.22 o
  -6   4   6         65.55         61.25         4.26 o
  -4   4   6         74.57         80.52         4.99 o
  -2   4   6        778.09        724.21        10.58 o
   0   4   6         45.35         75.79         5.13 o
   2   4   6       2093.13       2032.23        19.03 o
   4   4   6        748.24        739.61        10.58 o
   6   4   6        767.78        769.47         9.23 o
   8   4   6        395.84        389.02         7.36 o
  10   4   6         19.74         21.32         4.59 o
  12   4   6       1130.03       1079.04        18.72 o
  14   4   6         53.25         36.03        12.13 o
  16   4   6          0.98         -6.60         8.88 o
 -15   5   6          0.48         -1.96        23.24 o
 -13   5   6         28.50         31.76         7.13 o
 -11   5   6        113.09        126.65        10.48 o
  -9   5   6         36.31         12.46         7.65 o
  -7   5   6        139.32        135.06         7.64 o
  -5   5   6       1558.85       1406.51        19.30 o
  -3   5   6         30.69         64.28         6.63 o
  -1   5   6       2594.48       2642.66        26.19 o
   1   5   6       1872.69       1738.62        21.63 o
   3   5   6          0.68         -4.37         4.37 o
   5   5   6         94.73         94.74         6.64 o
   7   5   6         20.41         12.36         6.07 o
   9   5   6        123.40        118.51         8.21 o
  11   5   6         68.25         89.00         7.86 o
  13   5   6         39.81         37.55         9.54 o
  15   5   6        117.14         84.47        15.47 o
 -12   6   6          8.14         -6.51         6.51 o
 -10   6   6         45.99         14.50         7.80 o
  -8   6   6         56.36         51.15         9.42 o
  -6   6   6        619.88        604.28        14.29 o
  -4   6   6         77.16         85.47         8.32 o
  -2   6   6         34.35         54.37         7.25 o
   0   6   6          1.05         32.35         6.33 o
   2   6   6         19.66         11.04         5.94 o
   4   6   6        252.69        227.24         9.90 o
   6   6   6         46.07         39.29         7.82 o
   8   6   6          8.88          1.22         6.86 o
  10   6   6        362.97        366.39        14.15 o
  12   6   6         57.32        130.49        28.08 o
  -7   7   6         99.65        126.57        11.26 o
  -5   7   6         12.19         23.22         8.24 o
  -3   7   6         34.35         28.44         7.34 o
  -1   7   6         15.58         19.19         7.04 o
   1   7   6        196.71        186.11        10.80 o
   3   7   6         82.16        113.52        10.29 o
   5   7   6         39.06         32.49         8.69 o
 -21   1   7         43.59         38.89        10.93 o
 -19   1   7        150.61        162.35        11.19 o
 -17   1   7          3.05          3.16         3.81 o
 -15   1   7          0.25          3.13         2.69 o
 -13   1   7        293.08        295.27         4.29 o
 -11   1   7         21.53         33.78         2.14 o
  -9   1   7       3170.79       3025.42        16.78 o
  -7   1   7       2788.37       2818.77        14.55 o
  -5   1   7       2253.63       2315.39        12.17 o
  -3   1   7       1902.07       1730.20         9.54 o
  -1   1   7       4144.61       4006.73        19.04 o
   1   1   7      10728.63      10666.57        46.69 o
   3   1   7       6364.78       6365.07        30.52 o
   5   1   7        201.85        270.29         3.45 o
   7   1   7       8778.20       8853.04        46.64 o
   9   1   7        600.07        626.16         9.94 o
  11   1   7        131.70        109.52         2.98 o
  13   1   7         50.17         62.85         3.91 o
  15   1   7         12.51          5.93         4.45 o
  17   1   7         15.48         24.30         4.86 o
  19   1   7         38.36         50.56        13.12 o
 -20   2   7        121.90        165.37        12.81 o
 -18   2   7        241.29        228.40        14.24 o
 -16   2   7        139.31        175.47         8.43 o
 -14   2   7        130.76        113.98         4.16 o
 -12   2   7        200.76        168.00         3.89 o
 -10   2   7       1559.53       1590.35        11.59 o
  -8   2   7          0.85         10.81         1.92 o
  -6   2   7        566.51        628.74         5.98 o
  -4   2   7       7170.51       7205.33        33.53 o
  -2   2   7        321.34        349.84         3.95 o
   0   2   7         90.17         95.23         2.36 o
   2   2   7        375.71        411.91         4.58 o
   4   2   7        168.02        135.55         2.92 o
   6   2   7       5903.80       5684.64        35.00 o
   8   2   7       2035.58       2031.77        19.53 o
  10   2   7       1640.95       1602.09        14.37 o
  12   2   7        276.31        250.00         7.04 o
  14   2   7         23.15         13.99         6.91 o
  16   2   7          2.30          1.23         5.49 o
  18   2   7         33.42         31.27         7.04 o
 -19   3   7        415.34        481.21        30.48 o
 -17   3   7         28.48         38.12        10.33 o
 -15   3   7        465.75        468.93        19.14 o
 -13   3   7       1679.33       1550.08        28.36 o
 -11   3   7        380.83        370.92         6.96 o
  -9   3   7        490.38        489.00         7.57 o
  -7   3   7          9.81         38.78         3.21 o
  -5   3   7       1560.24       1678.07        13.99 o
  -3   3   7        119.58        130.77         4.33 o
  -1   3   7       2368.01       2373.60        16.30 o
   1   3   7        199.14        166.83         4.95 o
   3   3   7       1517.72       1512.59        13.61 o
   5   3   7          3.85          3.31         1.92 o
   7   3   7         40.40         25.12         2.52 o
   9   3   7         34.96         17.24         2.26 o
  11   3   7         98.79        100.30         4.29 o
  13   3   7          9.73          6.48         3.94 o
  15   3   7         51.02         60.70         9.22 o
  17   3   7          2.40         -6.24         8.19 o
 -18   4   7         11.05          3.90        12.04 o
 -16   4   7        208.43        152.84        15.12 o
 -14   4   7          2.97          4.45         5.47 o
 -12   4   7        724.19        711.45        15.00 o
 -10   4   7        563.72        523.49        12.98 o
  -8   4   7        508.83        531.73        11.60 o
  -6   4   7        317.83        306.03         7.19 o
  -4   4   7       1508.74       1438.27        18.48 o
  -2   4   7        694.17        722.28        11.42 o
   0   4   7       1239.40       1134.42        12.39 o
   2   4   7        172.56        270.26         7.05 o
   4   4   7         10.59          7.55         4.42 o
   6   4   7        990.91        878.29        11.48 o
   8   4   7        112.50        123.58         4.99 o
  10   4   7          9.42         11.07         4.35 o
  12   4   7          9.94         28.92         9.59 o
  14   4   7        152.35        173.65        11.40 o
  16   4   7          6.11          3.81        10.30 o
 -15   5   7        130.92        142.77        13.33 o
 -13   5   7         13.35          9.45         6.52 o
 -11   5   7        150.18        177.10        12.35 o
  -9   5   7        215.78        209.84        11.17 o
  -7   5   7        176.69        166.31         8.60 o
  -5   5   7        127.62        138.04         7.92 o
  -3   5   7        415.18        359.92         9.64 o
  -1   5   7       3433.35       3262.80        30.21 o
   1   5   7       2458.03       2456.97        26.74 o
   3   5   7         27.67         21.76         5.64 o
   5   5   7        260.48        229.44         9.04 o
   7   5   7        207.56        215.67        10.35 o
   9   5   7          2.58          3.62         6.07 o
  11   5   7         28.69         13.20         5.97 o
  13   5   7         59.59         52.97        18.12 o
 -12   6   7          8.39         -1.98         7.43 o
 -10   6   7         13.38         16.26         8.32 o
  -8   6   7          2.07          6.28         8.04 o
  -6   6   7          0.15         13.32         6.40 o
  -4   6   7        509.27        473.05        14.40 o
  -2   6   7        364.56        385.89        13.62 o
   0   6   7       1279.99       1276.98        19.18 o
   2   6   7          7.93          5.54         6.56 o
   4   6   7         13.99          4.58         5.78 o
   6   6   7          0.82         -5.00         6.47 o
   8   6   7          4.43          2.85         6.88 o
  10   6   7          2.40         16.75         7.20 o
  -7   7   7          9.60          3.69         7.95 o
  -5   7   7          0.37          5.35         7.97 o
  -3   7   7        103.56         82.03         8.61 o
  -1   7   7        129.18        170.13        10.54 o
   1   7   7        106.34        106.22         8.65 o
   3   7   7        455.39        470.18        16.87 o
   5   7   7         20.88         17.68         8.60 o
 -20   0   8        184.59        212.26        39.64 o
 -18   0   8         93.40         81.31        14.87 o
 -16   0   8        425.14        460.89        18.95 o
 -14   0   8          4.66          4.77         2.13 o
 -12   0   8        347.43        342.89         6.27 o
 -10   0   8        306.07        322.10         6.17 o
  -8   0   8      39491.28      38851.19       233.53 o
  -6   0   8       7608.81       6521.95        44.36 o
  -4   0   8       3633.31       3453.97        25.11 o
  -2   0   8      10536.03       9477.18        56.05 o
   0   0   8       1065.67       1036.03         8.94 o
   2   0   8      20987.11      21285.33       152.89 o
   4   0   8       7866.85       7670.43        55.89 o
   6   0   8       1192.69       1461.50        14.54 o
   8   0   8      18830.68      19008.88       158.20 o
  10   0   8         67.61         56.74         2.72 o
  12   0   8         27.20         23.07         1.54 o
  14   0   8        893.95        812.12        25.60 o
  16   0   8        304.51        336.53        21.06 o
  18   0   8          8.82        -14.87        14.87 o
  20   0   8          7.90         11.56        19.00 o
 -21   1   8         13.04         -8.97         8.97 o
 -19   1   8          0.00         -0.48         7.15 o
 -17   1   8         26.91         45.79         5.15 o
 -15   1   8        670.19        656.12         9.90 o
 -13   1   8        245.14        241.47         4.20 o
 -11   1   8        230.71        188.44         3.76 o
  -9   1   8       3976.63       4216.00        22.36 o
  -7   1   8        161.78        155.33         2.77 o
  -5   1   8       2814.43       2898.46        15.22 o
  -3   1   8       4947.93       4826.28        22.86 o
  -1   1   8       2676.32       2566.57        13.24 o
   1   1   8      22879.22      22084.60        94.53 o
   3   1   8        137.36        127.96         2.42 o
   5   1   8       6620.86       6421.23        33.92 o
   7   1   8      10574.72       9743.37        51.20 o
   9   1   8         22.44         44.87         1.81 o
  11   1   8        485.39        389.66         8.65 o
  13   1   8         19.30          8.84         3.03 o
  15   1   8          1.03         -0.85         4.89 o
  17   1   8          1.29         -2.35         6.12 o
  19   1   8          2.38          2.26        10.17 o
 -20   2   8        458.45        542.26        28.13 o
 -18   2   8         77.37         75.22        10.45 o
 -16   2   8        190.40        185.04        11.81 o
 -14   2   8         31.46         21.09         3.84 o
 -12   2   8        460.04        432.72         6.08 o
 -10   2   8        185.22        204.83         4.06 o
  -8   2   8         96.72        116.56         3.34 o
  -6   2   8        167.52        215.97         3.87 o
  -4   2   8      11532.07      11994.53        53.49 o
  -2   2   8        445.84        625.47         5.51 o
   0   2   8        121.64        178.62         3.02 o
   2   2   8        335.59        338.29         3.90 o
   4   2   8       1717.93       1916.60        13.28 o
   6   2   8       1732.07       1740.03        18.18 o
   8   2   8       1051.35        967.19         9.51 o
  10   2   8        142.07        123.94         2.74 o
  12   2   8        848.31        772.19        10.31 o
  14   2   8          1.00          1.75         5.72 o
  16   2   8          1.09         -0.80         5.45 o
  18   2   8          9.43         -2.64         7.02 o
 -19   3   8        232.06        313.54        17.51 o
 -17   3   8          7.22         13.86         6.26 o
 -15   3   8        244.08        244.11        11.11 o
 -13   3   8       1209.63       1347.87        18.34 o
 -11   3   8        119.93        140.74         5.04 o
  -9   3   8        653.38        682.88         9.14 o
  -7   3   8       3638.49       3693.40        26.89 o
  -5   3   8        844.37        845.10         9.61 o
  -3   3   8        490.01        498.97         6.95 o
  -1   3   8          3.08          0.89         2.06 o
   1   3   8        167.38        198.30         5.34 o
   3   3   8       2634.27       2830.39        22.32 o
   5   3   8         44.47         48.90         2.39 o
   7   3   8        958.34        897.20         9.89 o
   9   3   8         57.18         53.08         3.00 o
  11   3   8          1.35         -0.35         2.83 o
  13   3   8         51.52         48.59         5.44 o
  15   3   8         76.51         80.66        11.72 o
  17   3   8         11.62          0.23         8.72 o
 -18   4   8          1.66        -10.36        10.49 o
 -16   4   8          1.85         -0.41         8.25 o
 -14   4   8        251.86        240.70        10.08 o
 -12   4   8        239.04        225.68        12.70 o
 -10   4   8         81.24         65.04         5.71 o
  -8   4   8        943.20        891.50        11.87 o
  -6   4   8          3.81         -0.42         3.40 o
  -4   4   8        322.48        311.93         8.17 o
  -2   4   8        343.34        392.82         8.03 o
   0   4   8        282.75        273.03         8.10 o
   2   4   8       2584.58       2670.70        23.19 o
   4   4   8        396.27        391.63         8.12 o
   6   4   8        111.94        115.78         5.32 o
   8   4   8          2.01         -1.96         3.13 o
  10   4   8        334.35        313.63         9.84 o
  12   4   8          0.00          2.11         5.03 o
  14   4   8         32.79         41.29         9.89 o
  16   4   8          3.21         -3.76        14.32 o
 -15   5   8        178.96        224.33        13.02 o
 -13   5   8        105.13        116.95        10.58 o
 -11   5   8         46.49         74.30         9.34 o
  -9   5   8         73.31         94.67         7.45 o
  -7   5   8         63.18         54.52         6.62 o
  -5   5   8         70.58         55.62         6.50 o
  -3   5   8          0.00          2.70         4.96 o
  -1   5   8         36.59         56.76         5.64 o
   1   5   8       2275.97       2140.43        24.68 o
   3   5   8          4.04         10.00         5.52 o
   5   5   8        107.75         93.73         7.12 o
   7   5   8        114.97         93.62         8.15 o
   9   5   8          1.31         -5.65         5.65 o
  11   5   8         41.30         50.32         6.88 o
  13   5   8         45.19         32.37        18.55 o
 -12   6   8         89.74        114.98        10.72 o
 -10   6   8          6.98         17.56         9.02 o
  -8   6   8         20.37         11.45         7.32 o
  -6   6   8         98.91         87.21         7.79 o
  -4   6   8         82.16         85.38         8.42 o
  -2   6   8        992.64        970.65        17.87 o
   0   6   8       1269.99       1262.91        20.17 o
   2   6   8        222.77        211.19        10.99 o
   4   6   8         56.39         38.41         6.69 o
   6   6   8         28.30          5.04         7.93 o
   8   6   8        116.14        128.55        10.28 o
  10   6   8         12.92         16.27         7.46 o
  -7   7   8         21.91         19.25         9.48 o
  -5   7   8         47.34         36.96         8.81 o
  -3   7   8          0.17         -1.04         6.48 o
  -1   7   8         87.54        114.58         9.39 o
   1   7   8         38.89         55.16         7.70 o
   3   7   8         15.13         45.21         8.49 o
   5   7   8         11.82         25.28         8.72 o
 -21   1   9          2.65         13.11         6.98 o
 -19   1   9          0.10         -2.84         7.30 o
 -17   1   9         90.67         96.06         7.30 o
 -15   1   9          1.87          5.94         2.91 o
 -13   1   9         46.21         41.56         2.61 o
 -11   1   9        171.61        139.01         3.56 o
  -9   1   9       1588.33       1647.34        11.95 o
  -7   1   9       1924.12       2127.35        12.32 o
  -5   1   9       7076.01       7251.24        32.63 o
  -3   1   9       5263.28       5250.11        24.88 o
  -1   1   9          5.05         14.74         1.23 o
   1   1   9         17.50         17.64         1.45 o
   3   1   9       2446.11       2509.58        13.67 o
   5   1   9       1475.08       1323.98         9.43 o
   7   1   9      28971.57      28338.69       149.75 o
   9   1   9         52.49         43.76         2.04 o
  11   1   9         45.38         95.86         4.77 o
  13   1   9         29.64         30.04         4.72 o
  15   1   9          1.84          4.47         5.39 o
  17   1   9        166.52        155.19        12.77 o
  19   1   9          9.10          3.11        10.42 o
 -20   2   9         65.85         89.75        11.21 o
 -18   2   9          0.25         19.70         5.98 o
 -16   2   9         93.14        122.84         9.57 o
 -14   2   9        521.29        541.17         9.97 o
 -12   2   9        331.12        290.05         5.21 o
 -10   2   9        861.54        896.48         8.30 o
  -8   2   9        173.94        172.79         3.75 o
  -6   2   9       3687.79       3900.84        22.69 o
  -4   2   9       9033.48       8918.37        41.01 o
  -2   2   9         99.77         91.55         2.72 o
   0   2   9        142.36        124.40         2.87 o
   2   2   9       3503.92       3677.48        19.61 o
   4   2   9       1104.55       1130.35         9.01 o
   6   2   9        664.71        561.50         6.10 o
   8   2   9        917.06        837.53         8.81 o
  10   2   9        345.45        292.03         5.27 o
  12   2   9         44.89         55.31         7.14 o
  14   2   9         50.18         44.64         7.64 o
  16   2   9          4.26          3.52         6.04 o
  18   2   9          1.14         -1.21         5.73 o
 -19   3   9        157.45        177.59        14.85 o
 -17   3   9         92.89         74.73         8.51 o
 -15   3   9         27.14         22.57         7.20 o
 -13   3   9          0.56         22.08         5.24 o
 -11   3   9       2119.14       2231.19        18.62 o
  -9   3   9          1.56         15.81         2.96 o
  -7   3   9        555.48        588.49         7.93 o
  -5   3   9          0.02          2.22         2.34 o
  -3   3   9       1761.03       2020.38        16.56 o
  -1   3   9        869.60        959.92        10.14 o
   1   3   9        279.91        307.21         6.30 o
   3   3   9       2330.78       2501.74        20.57 o
   5   3   9         66.64         77.90         2.70 o
   7   3   9        212.52        249.04         5.20 o
   9   3   9        237.95        227.18         5.03 o
  11   3   9        540.65        566.38        10.44 o
  13   3   9         62.00         55.54         5.84 o
  15   3   9         18.28          6.93         7.67 o
  17   3   9          7.16          3.74         8.84 o
 -18   4   9        202.15        196.61        16.50 o
 -16   4   9         89.52        111.82        12.83 o
 -14   4   9         71.07         64.59         7.05 o
 -12   4   9       1250.86       1413.93        20.14 o
 -10   4   9          1.68          2.95         4.37 o
  -8   4   9          5.41          0.76         4.53 o
  -6   4   9        103.79         95.55         5.77 o
  -4   4   9         18.54         27.20         3.91 o
  -2   4   9        266.73        266.45         8.73 o
   0   4   9       1953.94       1805.94        20.38 o
   2   4   9       1128.00       1115.06        13.62 o
   4   4   9        522.70        508.79         9.12 o
   6   4   9        572.03        514.78         9.21 o
   8   4   9         52.29         63.49         5.07 o
  10   4   9         79.81         84.21         6.64 o
  12   4   9        105.24         99.20         7.83 o
  14   4   9         16.81         20.78         6.51 o
  16   4   9         11.48         22.26        11.28 o
 -15   5   9          0.29         16.87         8.76 o
 -13   5   9         23.68         24.11         7.37 o
 -11   5   9          0.00         -5.54         5.54 o
  -9   5   9        303.89        324.71        10.33 o
  -7   5   9        132.13        130.33         7.59 o
  -5   5   9        229.75        196.76         8.46 o
  -3   5   9       1935.46       1796.86        20.09 o
  -1   5   9        129.82        137.23         7.89 o
   1   5   9        402.98        418.07        12.15 o
   3   5   9        439.36        414.46        11.24 o
   5   5   9        156.85        185.26         8.81 o
   7   5   9        141.16        119.35         8.62 o
   9   5   9         11.16         -0.72         6.75 o
  11   5   9         55.33         44.82         8.85 o
  13   5   9         70.34         50.60         9.96 o
 -12   6   9        104.20        129.83        11.57 o
 -10   6   9          3.47          9.05         9.17 o
  -8   6   9          8.52          1.53         7.05 o
  -6   6   9         63.42         43.38         6.99 o
  -4   6   9        349.38        333.85        13.16 o
  -2   6   9         27.06         46.68         7.25 o
   0   6   9        215.22        209.19        11.90 o
   2   6   9          7.14         12.90         6.25 o
   4   6   9        116.71        143.15        11.24 o
   6   6   9        111.69        101.81         9.26 o
   8   6   9          4.84         -6.52         6.73 o
  10   6   9         17.66         16.62         7.84 o
  -7   7   9          0.93          8.80         8.39 o
  -5   7   9         46.78         50.44        10.83 o
  -3   7   9         23.41          8.90         6.99 o
  -1   7   9          2.24          9.72         6.97 o
   1   7   9        237.70        219.07        11.87 o
   3   7   9         90.06        103.28        10.59 o
   5   7   9         33.46         44.31         9.38 o
 -20   0  10         15.05         22.75         9.28 o
 -18   0  10        962.32        972.37        29.69 o
 -16   0  10         40.19         43.33         8.46 o
 -14   0  10       1310.51       1335.87        14.63 o
 -12   0  10        397.20        381.57         6.78 o
 -10   0  10       6442.42       6833.71        52.08 o
  -8   0  10       1990.20       1959.40        19.27 o
  -6   0  10       5665.99       7154.22        70.35 o
  -4   0  10         68.18         61.79         2.37 o
  -2   0  10       1330.28       1562.34        12.98 o
   0   0  10       1721.03       1903.38        14.93 o
   2   0  10       3933.60       3421.65        26.59 o
   4   0  10       1273.79       1231.65        13.00 o
   6   0  10        732.65        764.86        10.02 o
   8   0  10        910.30        929.76        11.60 o
  10   0  10       1353.36       1390.86        16.42 o
  12   0  10         96.53         96.08         3.32 o
  14   0  10        221.15        217.94        13.63 o
  16   0  10        103.70         95.80        23.95 o
  18   0  10         25.93         21.47        19.82 o
 -21   1  10        130.10        132.83        11.21 o
 -19   1  10         29.85         26.69         7.38 o
 -17   1  10         69.06         68.87         7.02 o
 -15   1  10        228.64        238.23         6.51 o
 -13   1  10         26.23         33.88         2.40 o
 -11   1  10        457.80        433.31         5.47 o
  -9   1  10        744.86        887.49         7.41 o
  -7   1  10       3142.81       3525.70        20.06 o
  -5   1  10        188.09        228.63         3.12 o
  -3   1  10        200.04        154.24         2.63 o
  -1   1  10       1444.63       1295.11         8.23 o
   1   1  10       2179.29       2011.15        11.29 o
   3   1  10        337.36        479.23         4.59 o
   5   1  10       1443.30       1417.11         9.92 o
   7   1  10       7298.58       6961.18        41.49 o
   9   1  10       1757.93       1733.46        12.76 o
  11   1  10         93.27         86.60         2.83 o
  13   1  10       1573.73       1415.60        18.59 o
  15   1  10         98.62         90.39        10.95 o
  17   1  10        177.39        147.36        12.08 o
  19   1  10         27.89         14.66        13.71 o
 -20   2  10          0.24         -4.96         7.87 o
 -18   2  10         74.31        100.64        10.56 o
 -16   2  10        160.48        213.16        10.92 o
 -14   2  10        366.56        340.41         9.02 o
 -12   2  10        181.43        183.60         4.35 o
 -10   2  10        207.71        222.27         4.40 o
  -8   2  10        183.30        162.10         3.81 o
  -6   2  10       1233.02       1371.94        10.87 o
  -4   2  10       1557.06       1659.52        10.99 o
  -2   2  10       1883.19       1937.64        12.02 o
   0   2  10       3072.28       3013.00        16.24 o
   2   2  10        226.05        201.14         3.57 o
   4   2  10       6026.82       6150.02        34.12 o
   6   2  10        120.57        153.25         4.42 o
   8   2  10         66.65         54.63         3.21 o
  10   2  10       1344.55       1309.27        10.86 o
  12   2  10       2850.71       2748.98        25.68 o
  14   2  10          0.04         15.53         7.94 o
  16   2  10         11.93         27.46         6.90 o
  18   2  10         13.53         14.12         7.37 o
 -19   3  10         28.28         28.42        10.47 o
 -17   3  10        127.20        121.98         9.91 o
 -15   3  10         90.72         89.99         8.33 o
 -13   3  10        764.31        747.49        13.83 o
 -11   3  10       3619.33       3486.38        25.92 o
  -9   3  10       1196.94       1095.27        11.88 o
  -7   3  10        356.63        349.01         6.65 o
  -5   3  10         41.48         50.59         3.36 o
  -3   3  10          2.77         18.19         2.75 o
  -1   3  10         72.75         86.24         3.75 o
   1   3  10        229.55        180.75         5.44 o
   3   3  10         84.70         90.57         4.33 o
   5   3  10        816.08        794.60         8.28 o
   7   3  10          2.16          1.36         2.28 o
   9   3  10          9.49          9.13         2.66 o
  11   3  10        117.88        135.68         5.99 o
  13   3  10         61.55         72.20         6.47 o
  15   3  10        143.99        142.95        13.83 o
  17   3  10          0.24        -19.82        19.82 o
 -18   4  10          0.03         -9.65         9.65 o
 -16   4  10        143.19        119.10        11.15 o
 -14   4  10         53.00         54.32         6.96 o
 -12   4  10       1264.83       1327.16        19.47 o
 -10   4  10         30.42         47.03         5.28 o
  -8   4  10        541.75        505.82         9.57 o
  -6   4  10        241.59        227.89         7.76 o
  -4   4  10        139.70        142.15         7.21 o
  -2   4  10        779.34        755.70        14.15 o
   0   4  10        998.38        953.17        14.31 o
   2   4  10        922.79        825.28        12.35 o
   4   4  10         36.29         30.42         4.18 o
   6   4  10        917.71        879.62        11.88 o
   8   4  10        412.61        459.06        12.34 o
  10   4  10        610.02        639.73        13.34 o
  12   4  10         52.71         46.14         7.44 o
  14   4  10          0.20          9.96         6.30 o
  16   4  10        198.39        199.77        17.73 o
 -15   5  10        372.09        456.44        24.35 o
 -13   5  10         88.67        106.02         9.88 o
 -11   5  10         11.77         10.92         6.54 o
  -9   5  10        174.38        183.18         8.67 o
  -7   5  10        106.75         96.11         7.12 o
  -5   5  10         45.20         35.47         5.75 o
  -3   5  10        187.46        191.76         7.66 o
  -1   5  10       1327.31       1168.79        18.00 o
   1   5  10         84.68         92.04         7.24 o
   3   5  10       1799.79       1770.31        28.64 o
   5   5  10        941.29        927.11        16.07 o
   7   5  10          8.23         -0.97         5.81 o
   9   5  10         23.08          9.12         7.18 o
  11   5  10         52.29         66.14         8.56 o
  13   5  10         27.81         12.12         9.42 o
 -12   6  10        104.62        116.49        11.15 o
 -10   6  10         47.87         35.16        11.03 o
  -8   6  10         23.22         22.32         7.70 o
  -6   6  10          6.64         -2.07         5.93 o
  -4   6  10         77.31         73.79         8.41 o
  -2   6  10        210.24        207.11        10.68 o
   0   6  10         15.55         25.72         6.89 o
   2   6  10        107.39        136.35         9.26 o
   4   6  10          0.71          9.30         7.16 o
   6   6  10         31.10         19.93         7.30 o
   8   6  10          7.30         -6.76         6.76 o
  10   6  10         11.44         -3.52         9.93 o
  -7   7  10         91.52         82.59        28.91 o
  -5   7  10          0.61         13.17         9.41 o
  -3   7  10          7.09         -7.03         7.03 o
  -1   7  10        146.38        122.27         9.22 o
   1   7  10         10.43         23.43         8.09 o
   3   7  10         59.19         97.16        10.51 o
   5   7  10        165.43        161.88        31.38 o
 -21   1  11         30.46         38.55         8.44 o
 -19   1  11         26.17         25.10         6.51 o
 -17   1  11        589.43        649.81        15.94 o
 -15   1  11          2.93          6.85         3.49 o
 -13   1  11        557.77        538.12         6.17 o
 -11   1  11          0.55          7.87         1.88 o
  -9   1  11         46.95         83.88         2.73 o
  -7   1  11        599.64        742.86         6.83 o
  -5   1  11      11319.18      11475.98        49.05 o
  -3   1  11        967.87        991.85         7.14 o
  -1   1  11        584.80        736.19         5.83 o
   1   1  11       1076.64       1037.37         7.21 o
   3   1  11         10.19         15.36         1.56 o
   5   1  11       2219.14       2161.31        14.14 o
   7   1  11       3499.29       3542.84        25.42 o
   9   1  11         54.93         59.53         2.30 o
  11   1  11       1569.64       1385.73        16.16 o
  13   1  11         59.84         86.42         5.73 o
  15   1  11         58.68         64.25         7.21 o
  17   1  11         21.88         21.14        10.82 o
  19   1  11          5.36         -9.29        11.96 o
 -20   2  11          0.22         -5.13         9.78 o
 -18   2  11        367.72        384.55        16.75 o
 -16   2  11        310.93        457.89        14.85 o
 -14   2  11        317.69        326.64         9.17 o
 -12   2  11        283.50        293.71         5.24 o
 -10   2  11        123.35        132.17         3.82 o
  -8   2  11        662.17        576.38         6.78 o
  -6   2  11       3008.98       3114.17        19.18 o
  -4   2  11        336.38        488.09         5.49 o
  -2   2  11        431.48        424.70         4.86 o
   0   2  11       4722.77       5240.73        25.94 o
   2   2  11       1034.53       1175.36        10.48 o
   4   2  11        237.76        301.73         5.10 o
   6   2  11        522.77        457.16         6.32 o
   8   2  11         60.35         75.52         4.43 o
  10   2  11       1660.43       1521.38        13.62 o
  12   2  11       1002.80        961.85        17.83 o
  14   2  11        853.03        826.07        51.24 o
  16   2  11         82.81         76.43         8.71 o
  18   2  11          3.07         -0.69        11.13 o
 -19   3  11        112.31        129.92        13.83 o
 -17   3  11         64.66         80.65         9.12 o
 -15   3  11        808.61        860.91        18.10 o
 -13   3  11        207.84        231.53         9.15 o
 -11   3  11       1599.16       1673.58        15.84 o
  -9   3  11       2090.98       1950.76        17.11 o
  -7   3  11        369.55        380.68         6.93 o
  -5   3  11         18.41         18.96         2.93 o
  -3   3  11          4.41          1.09         2.70 o
  -1   3  11       1317.97       1346.38        12.83 o
   1   3  11        114.55         92.79         4.60 o
   3   3  11        468.50        505.70         8.21 o
   5   3  11        325.63        300.09         4.92 o
   7   3  11        393.64        387.32         6.21 o
   9   3  11        156.15        154.48         5.24 o
  11   3  11         44.71         53.55         5.41 o
  13   3  11          0.11          8.02         4.49 o
  15   3  11        301.06        356.75        18.99 o
  17   3  11          1.96          4.96        11.68 o
 -18   4  11          2.71         -4.33         9.43 o
 -16   4  11        150.76        162.53        11.97 o
 -14   4  11          2.34          3.20         5.69 o
 -12   4  11       1132.49       1120.35        19.59 o
 -10   4  11        381.26        470.34        12.51 o
  -8   4  11       1712.49       1717.95        18.91 o
  -6   4  11        765.58        725.45        12.34 o
  -4   4  11          9.09         17.58         3.83 o
  -2   4  11       1570.07       1456.02        16.19 o
   0   4  11        885.14        820.25        13.36 o
   2   4  11       2533.53       2311.50        24.14 o
   4   4  11       1335.79       1390.23        15.59 o
   6   4  11        245.95        281.12         8.12 o
   8   4  11          4.28         20.75         5.80 o
  10   4  11        504.29        500.05        12.01 o
  12   4  11        121.75        127.32         8.70 o
  14   4  11          7.62          8.00        16.68 o
 -15   5  11         54.42         77.72        16.96 o
 -13   5  11        273.77        305.61        13.19 o
 -11   5  11        295.98        322.81        13.27 o
  -9   5  11         26.07         31.21         5.80 o
  -7   5  11        146.85        158.68        10.58 o
  -5   5  11        187.46        205.19         8.62 o
  -3   5  11        111.87         85.44         5.95 o
  -1   5  11         38.20         62.69         6.61 o
   1   5  11        210.34        168.59         8.86 o
   3   5  11       1251.62       1219.61        18.33 o
   5   5  11       1116.35       1194.91        20.37 o
   7   5  11         45.11         31.72         8.52 o
   9   5  11        222.25        198.76        10.50 o
  11   5  11        191.84        187.28        11.76 o
  13   5  11          0.09         -7.53        13.02 o
 -12   6  11          0.75          4.40         8.62 o
 -10   6  11         26.95         43.34         8.80 o
  -8   6  11         95.59        101.26        10.07 o
  -6   6  11        106.52        107.15         8.55 o
  -4   6  11        132.53        148.38        13.33 o
  -2   6  11          4.81          0.12         6.36 o
   0   6  11        357.09        372.56        13.38 o
   2   6  11        113.65        128.49         9.22 o
   4   6  11        419.99        399.24        15.87 o
   6   6  11         20.99         14.24         7.29 o
   8   6  11          3.13         -6.80         6.80 o
  10   6  11         18.03         15.65        20.98 o
  -5   7  11         19.79         28.67        10.29 o
  -3   7  11          8.77         -7.12         7.12 o
  -1   7  11          0.42         -4.56         6.77 o
   1   7  11        139.16        129.05        11.14 o
   3   7  11        192.64        249.98        16.97 o
 -20   0  12        356.03        388.15        21.08 o
 -18   0  12        427.96        455.90        47.90 o
 -16   0  12        223.05        212.11        15.36 o
 -14   0  12        167.80        169.33         6.79 o
 -12   0  12        103.70        108.95         5.21 o
 -10   0  12          0.15          5.39         2.44 o
  -8   0  12        172.17        279.57         6.54 o
  -6   0  12       2356.92       2279.69        20.95 o
  -4   0  12      20906.83      21089.46       122.73 o
  -2   0  12       2736.87       2585.34        19.85 o
   0   0  12       2514.56       2574.43        19.73 o
   2   0  12       3280.12       3149.90        23.17 o
   4   0  12         33.89         27.02         2.90 o
   6   0  12       2125.55       2192.44        25.90 o
   8   0  12        403.63        404.40         8.39 o
  10   0  12        496.38        504.09        10.88 o
  12   0  12          7.81          8.94         5.05 o
  14   0  12          5.53          3.64         3.99 o
  16   0  12          5.89         13.21        18.17 o
  18   0  12        155.79         97.46        28.08 o
 -21   1  12         34.20         23.76         8.27 o
 -19   1  12         16.08         20.64         6.61 o
 -17   1  12        428.89        472.01        15.82 o
 -15   1  12        280.20        249.22         8.42 o
 -13   1  12        169.62        173.56         3.98 o
 -11   1  12        616.27        549.28         6.80 o
  -9   1  12        231.09        258.60         4.00 o
  -7   1  12        839.75        791.80         7.28 o
  -5   1  12      13459.40      14266.58        60.35 o
  -3   1  12       3256.84       3419.88        17.92 o
  -1   1  12        606.81        549.93         5.11 o
   1   1  12        961.52        950.33         7.04 o
   3   1  12          0.17         10.27         1.55 o
   5   1  12       4547.32       4303.59        30.72 o
   7   1  12        288.60        341.12         5.22 o
   9   1  12         18.90         23.80         1.96 o
  11   1  12       1711.72       1580.78        15.71 o
  13   1  12         18.20         15.25         4.34 o
  15   1  12         22.13         20.05         5.85 o
  17   1  12          4.06         -1.43        13.05 o
 -20   2  12         70.49         69.62        10.90 o
 -18   2  12        116.35        152.48        15.50 o
 -16   2  12       3071.42       3443.76        44.51 o
 -14   2  12        235.05        229.33         8.29 o
 -12   2  12        102.49        100.48         3.72 o
 -10   2  12         22.01         36.51         2.70 o
  -8   2  12          0.72          5.58         2.05 o
  -6   2  12        653.82        621.40         6.79 o
  -4   2  12         49.84         46.93         2.82 o
  -2   2  12       5095.24       5117.13        28.69 o
   0   2  12       2588.82       2888.10        18.64 o
   2   2  12        921.68        866.14         8.85 o
   4   2  12        276.68        245.97         4.77 o
   6   2  12         86.61        115.61         4.25 o
   8   2  12        357.73        313.56         8.53 o
  10   2  12       2053.35       2002.44        16.62 o
  12   2  12        205.62        218.73        10.98 o
  14   2  12         57.79         63.12         8.41 o
  16   2  12         59.16         38.14         8.40 o
  18   2  12          6.54         -3.10        11.26 o
 -19   3  12         27.99         67.42        13.03 o
 -17   3  12          0.10         -6.74         6.74 o
 -15   3  12        332.12        385.54        14.96 o
 -13   3  12         35.01         44.44         5.92 o
 -11   3  12         49.45         66.03         5.08 o
  -9   3  12       1388.41       1356.96        13.83 o
  -7   3  12         15.16         16.73         3.05 o
  -5   3  12        426.20        403.94         7.15 o
  -3   3  12       2346.21       2338.97        20.99 o
  -1   3  12       1646.21       1592.98        15.92 o
   1   3  12         19.60         13.58         3.07 o
   3   3  12          0.48         -2.60         2.60 o
   5   3  12         33.97         31.68         2.35 o
   7   3  12        764.30        781.77         9.09 o
   9   3  12          5.28         10.65         3.56 o
  11   3  12        186.82        221.45         8.44 o
  13   3  12          3.28          7.50         5.02 o
  15   3  12         82.55         99.90        13.01 o
  17   3  12         11.83         17.84         8.27 o
 -18   4  12          0.77        -10.91        10.91 o
 -16   4  12          4.75         -7.36         7.45 o
 -14   4  12         13.16         27.81         7.40 o
 -12   4  12         56.50         78.62         8.49 o
 -10   4  12       2173.02       2119.71        23.49 o
  -8   4  12        282.56        322.14         9.79 o
  -6   4  12        283.29        250.12         8.39 o
  -4   4  12        566.30        535.78        10.14 o
  -2   4  12         36.61         40.40         4.11 o
   0   4  12        260.85        324.90         9.13 o
   2   4  12         77.28         92.67         6.11 o
   4   4  12        653.20        717.42        13.11 o
   6   4  12        874.11        929.08        14.41 o
   8   4  12        253.89        265.85        10.61 o
  10   4  12         59.37         78.34         6.66 o
  12   4  12          0.23         -0.69         6.39 o
  14   4  12         58.23         52.48        25.80 o
 -15   5  12         36.32         23.16        14.44 o
 -13   5  12         26.88         31.10         8.54 o
 -11   5  12        310.37        359.37        19.21 o
  -9   5  12          1.59          3.18         5.14 o
  -7   5  12        773.90        788.60        14.46 o
  -5   5  12        189.90        204.77         8.32 o
  -3   5  12         65.34         67.88         5.78 o
  -1   5  12        141.10        154.32         8.68 o
   1   5  12         38.66         54.96         6.63 o
   3   5  12        527.24        511.75        12.65 o
   5   5  12        192.29        183.09         8.80 o
   7   5  12         99.06         81.59         8.61 o
   9   5  12        165.51        157.34        10.72 o
  11   5  12         45.97         27.77         9.88 o
  13   5  12          4.11         -4.88         7.89 o
 -12   6  12          1.41         -3.89         8.15 o
 -10   6  12          7.82         -2.65         7.75 o
  -8   6  12        304.07        361.75        17.48 o
  -6   6  12          1.42         -1.66         5.96 o
  -4   6  12         66.34         83.29        10.93 o
  -2   6  12         52.17         61.37         7.79 o
   0   6  12          0.31         13.56         6.55 o
   2   6  12        190.64        179.88        10.20 o
   4   6  12        403.61        444.94        21.61 o
   6   6  12          0.26          0.73         9.25 o
   8   6  12          1.17         -6.68         6.68 o
  -5   7  12         29.23         32.71         9.97 o
  -3   7  12         31.09         55.17         9.03 o
  -1   7  12          0.39         10.02         7.30 o
   1   7  12          3.12         10.07         7.97 o
   3   7  12         49.13         58.47        11.30 o
 -21   1  13          4.86          2.24         9.54 o
 -19   1  13        241.83        241.05        11.66 o
 -17   1  13         76.28         83.96         8.44 o
 -15   1  13          4.78          9.94         4.67 o
 -13   1  13       1469.90       1445.29        13.76 o
 -11   1  13         28.66         23.51         1.97 o
  -9   1  13        442.60        429.39         5.12 o
  -7   1  13        124.91        104.64         3.05 o
  -5   1  13       5070.83       5443.54        29.94 o
  -3   1  13        456.09        375.58         4.49 o
  -1   1  13      11596.92      11409.40        51.49 o
   1   1  13       1663.08       1699.37        10.60 o
   3   1  13        953.58        923.61         8.90 o
   5   1  13        576.70        698.98         7.99 o
   7   1  13        315.58        294.09         5.37 o
   9   1  13        361.03        396.10         8.30 o
  11   1  13       3111.45       2938.76        22.52 o
  13   1  13         27.64         21.93         5.49 o
  15   1  13         69.53         75.20         7.77 o
  17   1  13         27.28         13.77        14.23 o
 -20   2  13         60.34         45.96         9.85 o
 -18   2  13         12.97         12.27         6.83 o
 -16   2  13        798.92        994.86        21.46 o
 -14   2  13         17.40          7.48         5.13 o
 -12   2  13        147.29        150.73         5.25 o
 -10   2  13        503.07        518.88         7.74 o
  -8   2  13         47.09         58.84         3.23 o
  -6   2  13        160.74        172.25         4.38 o
  -4   2  13       1571.42       1661.46        12.88 o
  -2   2  13       5030.84       5098.83        28.90 o
   0   2  13       6207.22       6185.16        35.12 o
   2   2  13         18.77         16.14         2.39 o
   4   2  13       1442.98       1331.88        13.93 o
   6   2  13        300.03        276.61         5.52 o
   8   2  13        966.40        948.71        12.08 o
  10   2  13        145.81        137.25         5.16 o
  12   2  13        860.87        851.42        13.86 o
  14   2  13          5.77          6.12         6.67 o
  16   2  13        139.96        131.99        14.72 o
 -19   3  13         29.97         48.40        12.28 o
 -17   3  13          2.47         11.72         9.29 o
 -15   3  13        428.49        468.99        16.12 o
 -13   3  13        116.70         88.42         7.30 o
 -11   3  13        794.76        794.66        11.48 o
  -9   3  13        626.79        636.47         9.84 o
  -7   3  13        699.74        680.68         9.47 o
  -5   3  13         12.92         10.51         3.26 o
  -3   3  13        142.53        145.69         5.55 o
  -1   3  13         26.95         48.93         3.84 o
   1   3  13       1661.41       1835.11        17.42 o
   3   3  13          0.39         -2.02         2.82 o
   5   3  13          4.83          1.47         1.97 o
   7   3  13          0.01          8.16         2.69 o
   9   3  13        769.95        848.22        13.91 o
  11   3  13         63.48         81.87         7.18 o
  13   3  13         11.81          6.95         9.40 o
  15   3  13        473.91        445.04        31.95 o
 -16   4  13          4.42         -9.46         9.46 o
 -14   4  13        517.08        523.16        14.40 o
 -12   4  13        249.99        265.43        11.52 o
 -10   4  13        761.77        822.81        14.19 o
  -8   4  13       3420.56       3433.28        31.89 o
  -6   4  13         50.27         41.72         5.18 o
  -4   4  13          7.53          1.82         3.88 o
  -2   4  13          1.23         -3.43         3.43 o
   0   4  13         36.22         50.85         5.32 o
   2   4  13        363.97        381.30         9.98 o
   4   4  13       2047.11       2074.84        25.45 o
   6   4  13       1159.29       1155.18        16.39 o
   8   4  13        328.40        351.44        11.70 o
  10   4  13        111.16        123.28         9.60 o
  12   4  13          1.66         -4.27         6.69 o
  14   4  13         14.97          5.32        10.89 o
 -15   5  13         93.45        105.58        12.19 o
 -13   5  13        232.72        227.10        14.02 o
 -11   5  13         40.03         46.72         7.83 o
  -9   5  13        121.25         93.18         7.62 o
  -7   5  13         10.60          7.81         5.18 o
  -5   5  13        120.30        124.66         7.21 o
  -3   5  13        301.12        287.57        10.53 o
  -1   5  13        113.52        129.53         8.47 o
   1   5  13       1366.63       1305.55        24.50 o
   3   5  13         26.74         32.36         6.20 o
   5   5  13        113.31        106.33         9.14 o
   7   5  13        243.10        248.34        12.80 o
   9   5  13         32.10         34.79         7.19 o
  11   5  13         40.59         20.24         8.05 o
 -12   6  13        181.93        180.88        16.20 o
 -10   6  13          1.87         -7.22         7.22 o
  -8   6  13        239.41        293.40        14.49 o
  -6   6  13          3.63          9.36         6.25 o
  -4   6  13         17.70         23.84         6.88 o
  -2   6  13         83.95         62.77         8.00 o
   0   6  13        358.01        348.38        13.12 o
   2   6  13        397.46        398.58        13.97 o
   4   6  13         15.19         23.23         8.57 o
   6   6  13          5.52         -3.09         7.15 o
   8   6  13         26.06         23.99         8.04 o
  -5   7  13         55.38        119.76        29.73 o
  -3   7  13          0.07          7.11         7.70 o
  -1   7  13         88.18         63.66         9.06 o
   1   7  13          2.21          0.52         8.98 o
 -20   0  14          0.21         -4.19        12.80 o
 -18   0  14        307.93        308.02        19.79 o
 -16   0  14        266.37        274.01        18.79 o
 -14   0  14       1443.46       1397.29        21.39 o
 -12   0  14        131.86        150.97         6.50 o
 -10   0  14       1335.75       1208.11        15.31 o
  -8   0  14        889.70        843.25        12.08 o
  -6   0  14       5197.32       5264.40        48.70 o
  -4   0  14       5593.94       6283.79        42.79 o
  -2   0  14        939.90       1372.42        13.59 o
   0   0  14        366.21        293.56         5.48 o
   2   0  14        186.49        200.35         5.02 o
   4   0  14       1846.89       1838.79        19.19 o
   6   0  14          5.44         27.52         3.85 o
   8   0  14        113.48        102.68         5.59 o
  10   0  14        362.81        303.29         7.32 o
  12   0  14        366.56        394.97        12.73 o
  14   0  14        212.98        202.64         9.31 o
  16   0  14         15.46         -3.30        13.21 o
  18   0  14         43.20         21.47        21.47 o
 -21   1  14          8.07          5.73        10.37 o
 -19   1  14          3.21          7.08         6.34 o
 -17   1  14        325.19        304.54        12.61 o
 -15   1  14         35.27         32.61         5.17 o
 -13   1  14          3.81          8.43         2.75 o
 -11   1  14          1.21          7.37         2.36 o
  -9   1  14        108.13        103.03         3.26 o
  -7   1  14        912.85        862.56         8.00 o
  -5   1  14          0.44          1.23         1.72 o
  -3   1  14       3146.60       3372.30        18.58 o
  -1   1  14       3343.85       3617.83        26.37 o
   1   1  14          4.43         13.96         2.00 o
   3   1  14       1017.65        949.83        10.29 o
   5   1  14        156.78        154.27         4.29 o
   7   1  14         14.12         31.67         2.73 o
   9   1  14        156.42        150.29         4.70 o
  11   1  14       1049.75       1100.98        21.91 o
  13   1  14        446.40        443.70         8.90 o
  15   1  14          0.54          6.20         6.20 o
  17   1  14        180.53        136.80        22.10 o
 -20   2  14          1.07         15.65         9.09 o
 -18   2  14        126.64        145.08        10.48 o
 -16   2  14         69.83         72.95         8.47 o
 -14   2  14         84.76        113.46         7.55 o
 -12   2  14        159.69        160.74         5.18 o
 -10   2  14         45.88         56.18         3.53 o
  -8   2  14       1317.91       1261.62        11.93 o
  -6   2  14         12.76         14.57         2.37 o
  -4   2  14        720.57        770.08         8.52 o
  -2   2  14        339.46        368.14         5.90 o
   0   2  14         35.76         95.31         3.98 o
   2   2  14        562.01        572.71         7.52 o
   4   2  14        276.56        300.33         5.50 o
   6   2  14        267.43        287.62         5.76 o
   8   2  14       1907.15       1804.58        15.73 o
  10   2  14        489.74        437.66        10.05 o
  12   2  14         63.31         79.81         5.56 o
  14   2  14         32.54         36.56         5.54 o
  16   2  14        719.33        722.60        36.19 o
 -19   3  14          2.20         24.20         8.18 o
 -17   3  14        474.55        503.89        17.06 o
 -15   3  14        157.61        153.64        10.11 o
 -13   3  14          1.74         -1.39         5.18 o
 -11   3  14       1203.30       1143.88        15.29 o
  -9   3  14       1926.42       1933.71        17.82 o
  -7   3  14       2356.78       2180.09        20.01 o
  -5   3  14         47.81         33.43         3.88 o
  -3   3  14          6.03          5.10         3.04 o
  -1   3  14        263.64        269.94         6.77 o
   1   3  14        131.57        170.03         6.09 o
   3   3  14         28.02         35.28         3.73 o
   5   3  14        445.92        432.44         7.15 o
   7   3  14         93.91         95.60         4.43 o
   9   3  14        561.62        646.70        13.65 o
  11   3  14        234.94        259.99        10.86 o
  13   3  14         61.93         66.20         7.97 o
  15   3  14        228.34        222.09        17.17 o
 -16   4  14         13.94          6.23        10.37 o
 -14   4  14          0.59          5.48         6.08 o
 -12   4  14        188.14        187.63        10.17 o
 -10   4  14        141.27        129.69         7.46 o
  -8   4  14       3452.29       3551.70        32.98 o
  -6   4  14         72.49         84.63         6.00 o
  -4   4  14        265.94        298.84         8.56 o
  -2   4  14          0.11         -3.39         3.39 o
   0   4  14        185.23        187.66         8.21 o
   2   4  14       1869.04       1915.47        25.09 o
   4   4  14        848.48        811.26        13.42 o
   6   4  14        623.69        634.72        12.38 o
   8   4  14        309.19        367.16        12.49 o
  10   4  14        276.59        286.86        11.47 o
  12   4  14        107.63        111.65        10.46 o
  14   4  14         49.15         43.31        12.69 o
 -15   5  14         48.27         49.67        16.18 o
 -13   5  14         36.14         47.24         8.13 o
 -11   5  14        324.69        345.65        15.68 o
  -9   5  14          3.42          7.44         5.42 o
  -7   5  14         14.82         29.59         5.80 o
  -5   5  14         71.71         81.51         6.52 o
  -3   5  14        684.07        640.76        13.85 o
  -1   5  14        195.61        209.97         9.92 o
   1   5  14        119.75        156.86         8.70 o
   3   5  14        322.97        323.88        12.64 o
   5   5  14          8.87         13.01         7.42 o
   7   5  14        269.78        260.39        12.73 o
   9   5  14         59.25         58.65         7.87 o
  11   5  14          4.98         -3.66         8.18 o
 -10   6  14          7.76         -7.60         7.60 o
  -8   6  14          7.91         16.30         8.25 o
  -6   6  14          2.73          6.09         6.33 o
  -4   6  14          0.00          2.92         6.29 o
  -2   6  14         13.72         18.94         6.94 o
   0   6  14          4.82          2.95         6.53 o
   2   6  14          0.80          0.45         6.35 o
   4   6  14          1.39          1.98         7.96 o
   6   6  14         12.18          9.40         8.03 o
   8   6  14          1.36         -9.97         9.97 o
  -3   7  14        199.47        203.94        24.36 o
  -1   7  14         43.37         47.12         9.16 o
 -19   1  15        129.82        123.08        10.03 o
 -17   1  15          7.04         24.03         6.62 o
 -15   1  15         57.18         68.09         6.22 o
 -13   1  15       2291.32       2312.68        18.69 o
 -11   1  15         20.18         32.12         2.98 o
  -9   1  15       2002.34       1910.10        14.60 o
  -7   1  15         45.42         63.68         2.59 o
  -5   1  15       1821.94       1825.76        13.71 o
  -3   1  15        928.16        959.75         8.68 o
  -1   1  15       1575.38       1661.55        12.70 o
   1   1  15        681.68        683.59         7.33 o
   3   1  15        158.58        176.09         4.49 o
   5   1  15          8.11          6.39         2.44 o
   7   1  15        479.21        518.77         7.42 o
   9   1  15        257.99        266.31         5.51 o
  11   1  15        216.29        221.61        13.03 o
  13   1  15         11.97         20.52         4.25 o
  15   1  15        347.26        305.40        13.42 o
  17   1  15          5.54          1.75        14.09 o
 -20   2  15          4.40          1.12         6.95 o
 -18   2  15        105.79        137.41        13.00 o
 -16   2  15         36.98         35.06        11.28 o
 -14   2  15        468.30        445.72        11.80 o
 -12   2  15        264.02        321.96         8.04 o
 -10   2  15         38.53         38.44         3.37 o
  -8   2  15        752.64        741.39         8.92 o
  -6   2  15         91.34         74.56         3.48 o
  -4   2  15       1449.32       1383.66        13.39 o
  -2   2  15       2114.15       2163.87        20.13 o
   0   2  15         16.71         30.32         2.83 o
   2   2  15        125.31        121.28         4.63 o
   4   2  15        782.50        884.45         9.64 o
   6   2  15        485.55        564.85         7.98 o
   8   2  15          6.12         21.48         2.89 o
  10   2  15        764.26        705.50        12.82 o
  12   2  15         14.42         14.61         4.22 o
  14   2  15        186.25        134.63         9.66 o
  16   2  15        223.69        218.13        26.26 o
 -19   3  15         20.22         23.78         8.29 o
 -17   3  15        346.25        389.45        23.50 o
 -15   3  15         61.37        103.25         9.02 o
 -13   3  15        331.40        377.16        11.88 o
 -11   3  15        431.23        375.16         9.74 o
  -9   3  15        304.90        368.78         9.01 o
  -7   3  15       1412.35       1410.50        16.21 o
  -5   3  15        471.78        522.56         9.51 o
  -3   3  15        237.13        255.24         6.86 o
  -1   3  15         16.48         13.62         3.40 o
   1   3  15          8.46         24.52         3.84 o
   3   3  15       1000.56        971.54        11.12 o
   5   3  15        610.12        546.63         8.32 o
   7   3  15         61.99         54.61         4.42 o
   9   3  15        244.96        241.48         9.53 o
  11   3  15         53.84         73.67         6.59 o
  13   3  15        135.82        128.37         9.88 o
  15   3  15          1.90         15.62        12.63 o
 -16   4  15         25.90         20.58        13.46 o
 -14   4  15         77.65         77.10         8.11 o
 -12   4  15        316.78        331.01        12.06 o
 -10   4  15         16.31         20.15         5.41 o
  -8   4  15       1873.11       1804.84        21.60 o
  -6   4  15        853.43        967.87        15.06 o
  -4   4  15        478.03        440.54         9.94 o
  -2   4  15        671.49        668.86        11.19 o
   0   4  15        106.07        105.26         6.87 o
   2   4  15       1679.92       1583.93        19.97 o
   4   4  15        244.16        297.21         8.97 o
   6   4  15       2066.27       1966.75        22.76 o
   8   4  15        691.41        808.95        16.99 o
  10   4  15         83.78         83.05         8.82 o
  12   4  15          3.90          2.71         7.32 o
  14   4  15         22.44         -1.72        11.60 o
 -15   5  15         29.56         23.36        11.00 o
 -13   5  15         19.49         19.62         7.58 o
 -11   5  15         44.39         38.38        10.00 o
  -9   5  15        310.85        304.77        11.15 o
  -7   5  15        528.08        479.12        13.05 o
  -5   5  15        261.37        294.73        10.84 o
  -3   5  15       1256.90       1291.45        19.15 o
  -1   5  15          0.06          6.50         6.12 o
   1   5  15          4.56          7.43         5.82 o
   3   5  15        171.12        170.76         8.97 o
   5   5  15         27.58         22.11         7.34 o
   7   5  15        165.94        145.27        10.51 o
   9   5  15        182.38        184.18        12.93 o
  11   5  15          0.00         -8.17         8.17 o
 -10   6  15          3.77         -3.05         9.17 o
  -8   6  15          2.55         -5.42         7.60 o
  -6   6  15         36.52         30.21         7.25 o
  -4   6  15         37.28         34.39         7.43 o
  -2   6  15        145.41        185.06        10.64 o
   0   6  15        187.39        190.39        10.79 o
   2   6  15          3.73         -4.46         7.79 o
   4   6  15         69.22         63.74         9.83 o
   6   6  15          0.82         -5.63         7.69 o
   8   6  15         45.52         37.31         8.62 o
 -20   0  16          6.62          4.49         9.90 o
 -18   0  16         31.53         36.05        11.66 o
 -16   0  16       1150.80       1204.13        37.38 o
 -14   0  16        247.92        239.73        11.14 o
 -12   0  16         73.38         84.98         6.19 o
 -10   0  16        669.51        707.98        11.95 o
  -8   0  16        139.39        194.12         6.76 o
  -6   0  16        339.65        291.29         6.66 o
  -4   0  16       4279.31       4451.29        39.17 o
  -2   0  16       8285.66       8223.40        62.35 o
   0   0  16        110.20        123.55         5.22 o
   2   0  16          9.19         11.14         2.83 o
   4   0  16         88.83        111.37         5.49 o
   6   0  16        169.87        248.87         7.17 o
   8   0  16          8.31          4.34         3.00 o
  10   0  16          9.43         14.12         4.10 o
  12   0  16         11.30         15.03         6.06 o
  14   0  16        143.38        112.82        12.63 o
  16   0  16         88.91         76.81        27.25 o
 -19   1  16          6.63         -6.03         6.03 o
 -17   1  16        207.51        182.01        11.36 o
 -15   1  16        347.82        375.86        12.37 o
 -13   1  16       2717.82       2799.09        23.67 o
 -11   1  16       1723.03       1502.77        14.46 o
  -9   1  16        443.19        459.07         7.68 o
  -7   1  16         43.63         31.85         2.36 o
  -5   1  16         16.29         11.63         2.34 o
  -3   1  16        457.85        409.97         6.60 o
  -1   1  16       7132.82       7107.73        39.96 o
   1   1  16       2154.28       2243.64        17.88 o
   3   1  16       2194.38       2350.71        18.84 o
   5   1  16        110.05        131.61         4.61 o
   7   1  16         15.45         11.39         2.48 o
   9   1  16        176.38        186.78         5.37 o
  11   1  16         68.43         77.14         5.98 o
  13   1  16         48.40         41.71         4.73 o
  15   1  16        139.38        113.27        15.99 o
  17   1  16         45.62         30.51        16.32 o
 -20   2  16         26.04          9.36         7.84 o
 -18   2  16        231.06        190.11        12.15 o
 -16   2  16        346.65        351.24        14.29 o
 -14   2  16          1.61          4.38         4.84 o
 -12   2  16       5418.55       5518.20        47.13 o
 -10   2  16        299.59        251.89         6.16 o
  -8   2  16        575.42        459.54         7.21 o
  -6   2  16        330.12        296.69         6.14 o
  -4   2  16        441.43        413.59         7.14 o
  -2   2  16          9.21         29.71         3.09 o
   0   2  16        104.52         72.42         3.62 o
   2   2  16       4386.37       4373.85        30.96 o
   4   2  16        126.62        195.69         5.13 o
   6   2  16        767.20        874.89        11.02 o
   8   2  16         40.09         47.89         3.55 o
  10   2  16        273.47        291.23         8.98 o
  12   2  16         78.18         65.58         5.69 o
  14   2  16        490.35        416.32        21.59 o
  16   2  16         20.85         57.81        18.10 o
 -17   3  16        155.55        172.61        12.63 o
 -15   3  16         65.76        112.97         9.45 o
 -13   3  16          8.47         15.53         5.68 o
 -11   3  16         72.56         44.93         5.49 o
  -9   3  16          0.19         -2.98         4.03 o
  -7   3  16        202.06        236.02        11.09 o
  -5   3  16        154.25        133.81         6.41 o
  -3   3  16        319.20        304.64         7.56 o
  -1   3  16         39.72         42.55         4.07 o
   1   3  16          9.18          4.30         3.01 o
   3   3  16        810.31        818.86        10.29 o
   5   3  16         83.35         71.59         4.31 o
   7   3  16         17.30         32.31         4.37 o
   9   3  16         93.19         81.98         7.07 o
  11   3  16        275.81        265.04        10.47 o
  13   3  16         36.78         58.33         7.92 o
  15   3  16         34.05         41.09        12.25 o
 -16   4  16          7.17         -0.22         8.36 o
 -14   4  16         41.42         30.88         7.15 o
 -12   4  16          1.80          8.00         6.13 o
 -10   4  16         70.17         89.34         6.82 o
  -8   4  16        196.15        171.81         8.20 o
  -6   4  16       5542.33       5423.83        43.05 o
  -4   4  16        151.69        158.83         7.18 o
  -2   4  16        161.53        145.65         6.71 o
   0   4  16          0.34         -4.50         4.50 o
   2   4  16         41.04         47.47         5.73 o
   4   4  16          0.00          7.13         4.99 o
   6   4  16        324.52        384.28        17.15 o
   8   4  16        313.28        365.10        12.69 o
  10   4  16         57.24         68.82         9.96 o
  12   4  16         18.25         21.99        10.37 o
  14   4  16          2.81          1.84        11.78 o
 -13   5  16         29.29          0.41         7.04 o
 -11   5  16         79.69         65.43         8.44 o
  -9   5  16        390.98        367.37        11.76 o
  -7   5  16         59.79         65.48         7.20 o
  -5   5  16         82.84         90.85         7.54 o
  -3   5  16       1010.99       1025.93        17.30 o
  -1   5  16         13.38         22.48         6.60 o
   1   5  16          4.99         -5.52         5.52 o
   3   5  16        192.31        184.69         9.37 o
   5   5  16         33.66         33.14         7.98 o
   7   5  16        439.98        443.42        16.56 o
   9   5  16         23.24         19.41         8.36 o
  11   5  16         15.21          0.79        11.80 o
 -10   6  16         29.04         30.60         8.98 o
  -8   6  16         13.81          6.88         7.75 o
  -6   6  16          4.91          2.45         6.51 o
  -4   6  16         31.35         37.02         7.58 o
  -2   6  16          9.09          8.05         6.70 o
   0   6  16         32.86         46.14         7.91 o
   2   6  16        192.81        239.38        14.47 o
   4   6  16          4.12         -8.41         8.74 o
   6   6  16          6.26         12.57         9.66 o
 -19   1  17          0.05         -1.45         7.37 o
 -17   1  17        155.57        158.52        10.81 o
 -15   1  17       1353.45       1340.33        25.19 o
 -13   1  17       1709.86       1695.71        19.37 o
 -11   1  17         46.05         58.56         4.21 o
  -9   1  17       1833.01       1722.75        16.53 o
  -7   1  17        352.31        353.21         5.68 o
  -5   1  17       1320.52       1171.36        12.35 o
  -3   1  17        737.52        667.12         8.70 o
  -1   1  17       6059.46       6393.25        38.28 o
   1   1  17       1330.32       1320.37        12.77 o
   3   1  17       2773.60       2758.25        21.44 o
   5   1  17        132.87        121.10         4.60 o
   7   1  17        525.18        542.82         7.93 o
   9   1  17        413.46        424.74         7.72 o
  11   1  17         30.57         27.22         4.86 o
  13   1  17          4.01          9.39         4.80 o
  15   1  17         98.60         75.38         9.55 o
  17   1  17         14.55         26.43        16.91 o
 -18   2  17         33.20         44.03         8.66 o
 -16   2  17        338.76        344.28        17.58 o
 -14   2  17         48.20         55.07         6.68 o
 -12   2  17       3985.96       4134.41        35.92 o
 -10   2  17        129.79        104.88         4.62 o
  -8   2  17         74.85         87.49         4.18 o
  -6   2  17        127.71        130.27         4.91 o
  -4   2  17         40.16         18.83         2.97 o
  -2   2  17       2724.03       2636.09        22.11 o
   0   2  17        790.06        854.89         9.80 o
   2   2  17       1279.70       1380.21        14.87 o
   4   2  17        890.45        865.77        10.58 o
   6   2  17         26.50         18.22         3.29 o
   8   2  17        580.31        561.06        10.06 o
  10   2  17          1.47          9.72         4.63 o
  12   2  17        345.94        370.22        10.23 o
  14   2  17         19.91         28.33         6.15 o
  16   2  17        263.64        230.34        14.88 o
 -17   3  17         68.73        117.29        11.81 o
 -15   3  17         95.13        110.94         9.50 o
 -13   3  17         31.80         16.57         5.97 o
 -11   3  17        551.30        521.02        11.38 o
  -9   3  17         77.27         58.35         5.46 o
  -7   3  17       1749.10       1696.47        18.74 o
  -5   3  17       1955.12       1955.80        20.15 o
  -3   3  17         63.82         69.66         4.86 o
  -1   3  17         37.58         23.56         4.15 o
   1   3  17         26.06         17.69         3.41 o
   3   3  17         37.90         37.78         3.54 o
   5   3  17        414.09        451.59         8.68 o
   7   3  17        124.80        148.41         9.54 o
   9   3  17         63.93         61.73         7.68 o
  11   3  17        189.73        208.84         9.98 o
  13   3  17        986.15       1017.92        23.48 o
  15   3  17          1.97         19.88        11.38 o
 -16   4  17          5.12         -3.96         9.48 o
 -14   4  17          0.31         -6.98         6.98 o
 -12   4  17         48.59         48.87         7.31 o
 -10   4  17        218.06        187.46         9.28 o
  -8   4  17        307.45        296.47        10.24 o
  -6   4  17       1659.69       1708.72        20.06 o
  -4   4  17       3104.06       2919.93        27.69 o
  -2   4  17          6.20          4.38         4.21 o
   0   4  17         10.15          4.28         4.84 o
   2   4  17        291.65        266.74         9.80 o
   4   4  17          9.61         14.69         4.97 o
   6   4  17        140.52        148.99        12.93 o
   8   4  17        469.41        544.79        15.09 o
  10   4  17        605.62        559.98        16.46 o
  12   4  17        131.22        133.70        13.26 o
 -13   5  17          0.68          2.90         6.85 o
 -11   5  17        249.75        284.02        13.82 o
  -9   5  17        213.53        207.97        10.38 o
  -7   5  17        169.56        131.96         9.01 o
  -5   5  17        262.28        247.62        10.35 o
  -3   5  17         68.20         72.47         7.24 o
  -1   5  17         33.44         48.49         7.26 o
   1   5  17         33.62         31.28         6.75 o
   3   5  17          7.96         23.63         6.32 o
   5   5  17        257.52        235.01        12.49 o
   7   5  17         91.35        132.89        15.19 o
   9   5  17         31.12         21.41         8.15 o
  11   5  17         51.07         51.21        15.69 o
 -10   6  17        107.99         94.57        11.05 o
  -8   6  17        152.76        125.29        13.57 o
  -6   6  17          1.85         -5.11         6.24 o
  -4   6  17        100.27        127.12         9.63 o
  -2   6  17          4.99          1.32         6.59 o
   0   6  17         52.43         82.47         8.93 o
   2   6  17          0.07         -1.01         8.22 o
   4   6  17         72.64         50.55        12.28 o
   6   6  17        247.94        307.82        15.71 o
 -20   0  18          2.98         -7.26        19.41 o
 -18   0  18        138.27        127.99        16.57 o
 -16   0  18         32.46         15.42        10.08 o
 -14   0  18        224.98        214.67        12.06 o
 -12   0  18        219.08        231.40        10.41 o
 -10   0  18          2.42          2.31         4.91 o
  -8   0  18        260.07        234.74        10.00 o
  -6   0  18         77.06         73.27         5.84 o
  -4   0  18       1192.24       1343.26        20.00 o
  -2   0  18         18.60         49.41         5.06 o
   0   0  18        273.12        369.23         8.50 o
   2   0  18       1758.02       1777.58        20.26 o
   4   0  18        141.22        178.18         6.76 o
   6   0  18         11.70         14.54         3.62 o
   8   0  18       2043.66       2114.80        30.66 o
  10   0  18        284.23        270.58        12.90 o
  12   0  18         49.06         65.64         8.33 o
  14   0  18         76.13         84.70        12.75 o
  16   0  18         84.12         79.29        30.56 o
 -19   1  18         33.17         26.42         7.60 o
 -17   1  18         36.55         26.64         7.42 o
 -15   1  18          0.74          6.95         5.73 o
 -13   1  18        105.92         77.69         6.25 o
 -11   1  18         14.43         35.84         4.06 o
  -9   1  18        349.00        368.30         8.46 o
  -7   1  18        763.40        755.40         8.95 o
  -5   1  18        362.04        328.24         6.50 o
  -3   1  18         53.39         44.16         3.23 o
  -1   1  18        111.70        100.21         8.26 o
   1   1  18        367.42        410.41         7.04 o
   3   1  18       2110.41       2195.99        18.61 o
   5   1  18        376.29        399.31         7.01 o
   7   1  18        205.37        193.19         5.41 o
   9   1  18          3.17          5.48         3.93 o
  11   1  18          5.66         13.56         4.59 o
  13   1  18          1.64         -3.72         3.72 o
  15   1  18         65.62         46.49        11.23 o
 -18   2  18        141.15        167.47        12.23 o
 -16   2  18        143.92        135.63        10.86 o
 -14   2  18        112.24        115.92         8.05 o
 -12   2  18        674.28        724.63        12.78 o
 -10   2  18         38.42         23.74         3.73 o
  -8   2  18        178.28        141.72         5.15 o
  -6   2  18        468.02        433.18         7.89 o
  -4   2  18       1096.71       1018.55        11.85 o
  -2   2  18         44.06         73.47         4.25 o
   0   2  18       1230.14       1182.14        13.23 o
   2   2  18          0.82         11.87         3.00 o
   4   2  18        142.01        146.82         6.17 o
   6   2  18        157.84        171.00         6.97 o
   8   2  18          8.77         19.26         4.83 o
  10   2  18        215.09        228.30         9.84 o
  12   2  18        143.71        117.78         7.08 o
  14   2  18        350.18        345.38        14.63 o
  16   2  18         73.41         85.56        21.58 o
 -17   3  18         34.70         56.75         9.56 o
 -15   3  18          3.46          9.40         8.37 o
 -13   3  18        349.06        306.44        11.53 o
 -11   3  18        446.72        380.09        10.38 o
  -9   3  18        153.89        139.29         6.93 o
  -7   3  18       1548.19       1511.46        17.79 o
  -5   3  18       1993.78       1954.22        20.45 o
  -3   3  18        987.49        890.75        12.74 o
  -1   3  18        222.21        214.28         6.44 o
   1   3  18        339.13        361.91         9.95 o
   3   3  18          5.77          4.81         3.38 o
   5   3  18        628.40        688.85        11.67 o
   7   3  18        495.93        566.97        13.75 o
   9   3  18        294.16        315.40        12.27 o
  11   3  18        173.01        167.60         9.70 o
  13   3  18        102.75        127.61        10.83 o
 -16   4  18          0.57         -6.81         8.33 o
 -14   4  18          0.54          4.91         6.53 o
 -12   4  18        192.38        208.11        10.88 o
 -10   4  18         61.80         48.75         6.18 o
  -8   4  18          8.86          3.39         5.02 o
  -6   4  18         43.19         47.44         6.49 o
  -4   4  18       1428.08       1588.59        19.15 o
  -2   4  18         21.96         29.65         4.85 o
   0   4  18         98.84         98.81         7.18 o
   2   4  18         15.47         18.44         5.27 o
   4   4  18        166.08        178.00         8.37 o
   6   4  18        461.66        511.38        14.86 o
   8   4  18        152.40        164.71        10.48 o
  10   4  18        264.94        262.57        15.26 o
  12   4  18        277.96        299.75        13.06 o
 -13   5  18          6.62          5.63         7.33 o
 -11   5  18         24.57         26.30         7.59 o
  -9   5  18         39.80         52.03         7.18 o
  -7   5  18         32.06         19.47         7.73 o
  -5   5  18        429.36        405.41        12.08 o
  -3   5  18          3.05         10.13         5.94 o
  -1   5  18          0.81          4.75         6.08 o
   1   5  18        554.71        532.51        13.80 o
   3   5  18        185.17        193.65        12.56 o
   5   5  18          0.27         -0.87        10.10 o
   7   5  18          0.84          0.93         6.92 o
   9   5  18         47.86         39.25        10.50 o
  -8   6  18         33.48         47.18         9.69 o
  -6   6  18          7.63         11.03         6.78 o
  -4   6  18         53.82         65.68         8.53 o
  -2   6  18         14.71          2.87         6.85 o
   0   6  18         61.66         49.72         8.12 o
   2   6  18         28.52         16.28         8.96 o
   4   6  18          3.64          0.35         8.36 o
   6   6  18          9.64          9.45         8.74 o
 -19   1  19         83.84         71.27         9.63 o
 -17   1  19         36.51         43.10         8.22 o
 -15   1  19         27.90         20.73         5.36 o
 -13   1  19        120.90        149.19         8.16 o
 -11   1  19         11.65         26.90         4.82 o
  -9   1  19       2380.53       2332.00        23.43 o
  -7   1  19         50.88         73.14         3.98 o
  -5   1  19        105.71        115.48         5.18 o
  -3   1  19         85.35         79.26         4.22 o
  -1   1  19        803.50        743.88        12.31 o
   1   1  19         61.31         68.88         3.96 o
   3   1  19         48.06         78.75         5.91 o
   5   1  19        358.81        353.03         6.89 o
   7   1  19        201.76        214.32         6.23 o
   9   1  19          7.29          9.40         4.39 o
  11   1  19        149.57        155.93         8.06 o
  13   1  19         10.88         11.14         4.74 o
  15   1  19          0.46         -2.46         8.79 o
 -18   2  19          5.54         15.26         7.89 o
 -16   2  19          5.86         11.89         7.09 o
 -14   2  19         41.09         72.12         7.15 o
 -12   2  19        352.13        408.20        10.24 o
 -10   2  19          2.19         57.76         5.47 o
  -8   2  19         50.81         49.24         4.07 o
  -6   2  19         24.19         19.05         3.30 o
  -4   2  19        911.13        908.48        11.35 o
  -2   2  19        184.82        183.68         5.99 o
   0   2  19        424.89        364.57         8.32 o
   2   2  19        686.30        675.25         9.79 o
   4   2  19        190.29        201.94         6.54 o
   6   2  19         49.17         48.92         5.12 o
   8   2  19          3.94         10.02         4.54 o
  10   2  19        115.18        125.98         8.40 o
  12   2  19         28.79         36.83         5.76 o
  14   2  19        273.53        252.00        19.15 o
 -17   3  19        282.63        279.64        15.74 o
 -15   3  19         91.59        106.75         9.97 o
 -13   3  19         26.82         25.94         6.13 o
 -11   3  19          8.25         -4.37         4.43 o
  -9   3  19         33.65         26.90         5.25 o
  -7   3  19         71.64         73.29         6.57 o
  -5   3  19        280.64        385.20         9.30 o
  -3   3  19        160.50        170.25         6.95 o
  -1   3  19         23.71         22.83         3.66 o
   1   3  19        250.50        260.83         9.48 o
   3   3  19         82.35         79.36         5.47 o
   5   3  19         10.63         20.10         4.60 o
   7   3  19        719.03        778.60        16.35 o
   9   3  19        370.13        406.96        13.25 o
  11   3  19        136.49        114.29         8.75 o
  13   3  19         77.37         84.11         9.91 o
 -16   4  19         34.09         18.65         9.38 o
 -14   4  19         31.93         22.24         7.04 o
 -12   4  19         11.60         12.64         6.53 o
 -10   4  19        196.20        211.50         9.32 o
  -8   4  19         74.41         65.01         6.49 o
  -6   4  19         97.28         94.72         6.84 o
  -4   4  19       1037.03        950.99        14.88 o
  -2   4  19        505.65        612.71        16.48 o
   0   4  19          7.68          5.91         5.80 o
   2   4  19        410.38        386.83        11.11 o
   4   4  19        121.99        138.91         7.88 o
   6   4  19        698.15        712.54        17.17 o
   8   4  19         34.30         38.43         7.33 o
  10   4  19        555.57        544.05        43.21 o
  12   4  19        125.24        151.74        16.05 o
 -13   5  19         85.21         77.23        10.28 o
 -11   5  19          4.25         -6.91         7.00 o
  -9   5  19        119.26        144.50        10.30 o
  -7   5  19         36.29         22.82         6.28 o
  -5   5  19          4.40         17.52         7.55 o
  -3   5  19        602.24        551.04        16.16 o
  -1   5  19        214.49        240.74        11.09 o
   1   5  19       1093.27       1069.00        18.66 o
   3   5  19         36.09         36.20         8.30 o
   5   5  19         19.04          2.69         6.91 o
   7   5  19         67.81         63.74         9.03 o
   9   5  19          4.44         -4.64         7.48 o
  -8   6  19         52.91         71.99        10.20 o
  -6   6  19          1.00         -2.07         6.75 o
  -4   6  19         28.52         60.96         8.60 o
  -2   6  19        199.32        245.94        12.24 o
   0   6  19          8.01         -6.31         6.96 o
   2   6  19         45.09         26.26        11.78 o
   4   6  19         49.69         37.22        11.14 o
 -20   0  20          1.13        -17.76        31.80 o
 -18   0  20         12.14         19.47        11.56 o
 -16   0  20         74.43         37.29        19.82 o
 -14   0  20          4.16         -5.99         5.99 o
 -12   0  20       2333.28       2049.57        49.83 o
 -10   0  20       1048.09        891.98        20.52 o
  -8   0  20        838.14        695.14        12.25 o
  -6   0  20        513.73        438.00        13.02 o
  -4   0  20        457.24        476.26        13.16 o
  -2   0  20        536.21        508.39        12.50 o
   0   0  20       2536.94       2498.88        32.00 o
   2   0  20       1984.05       1987.28        24.66 o
   4   0  20        280.18        248.35         8.20 o
   6   0  20        221.99        199.71         7.99 o
   8   0  20         63.52         47.14         6.63 o
  10   0  20          9.44          9.26         6.10 o
  12   0  20          0.59         -0.76         6.39 o
  14   0  20         30.01         23.38         7.35 o
  16   0  20         21.40         36.34        26.43 o
 -19   1  20          1.85         -6.61         6.61 o
 -17   1  20          5.22         -6.55         6.55 o
 -15   1  20         35.45         13.45         5.51 o
 -13   1  20        624.54        480.03        11.55 o
 -11   1  20       1151.84       1064.84        16.30 o
  -9   1  20       6795.63       6549.87        51.05 o
  -7   1  20       1970.21       1807.96        17.20 o
  -5   1  20          1.55          5.71         2.77 o
  -3   1  20        152.51        202.34         6.84 o
  -1   1  20        381.84        385.06         8.34 o
   1   1  20         13.06         17.59         3.18 o
   3   1  20        834.25        837.14        11.24 o
   5   1  20        276.62        271.35         6.43 o
   7   1  20        625.99        622.51        10.56 o
   9   1  20         48.40         54.26         6.43 o
  11   1  20          1.08          2.62         4.58 o
  13   1  20          9.18          9.78         5.03 o
  15   1  20          1.84         -4.85         9.91 o
 -18   2  20         12.67         36.93        13.16 o
 -16   2  20        106.07         89.93        10.09 o
 -14   2  20       1560.92       1414.55        22.43 o
 -12   2  20        665.21        667.36        12.75 o
 -10   2  20       1004.41       1154.24        16.46 o
  -8   2  20       2164.53       2024.29        18.48 o
  -6   2  20          0.44         -1.48         2.90 o
  -4   2  20          2.20          6.53         3.41 o
  -2   2  20        806.75        725.48        10.73 o
   0   2  20        196.69        217.98         6.47 o
   2   2  20        501.16        508.62         9.23 o
   4   2  20          2.18          4.43         3.38 o
   6   2  20       1005.76        973.92        16.22 o
   8   2  20         17.25         12.55         4.94 o
  10   2  20         42.18         40.32         6.15 o
  12   2  20          1.71          0.53         4.82 o
  14   2  20         91.34        100.55        12.20 o
 -17   3  20          6.27         22.86         8.67 o
 -15   3  20         10.03          8.54         7.26 o
 -13   3  20         66.49         58.36         7.40 o
 -11   3  20        176.49        186.18         8.51 o
  -9   3  20          1.13         -4.29         4.42 o
  -7   3  20          2.48          3.73         4.54 o
  -5   3  20         36.54         48.28         5.24 o
  -3   3  20        290.89        335.97         8.87 o
  -1   3  20          1.42          2.65         3.23 o
   1   3  20        322.39        311.82         9.27 o
   3   3  20        170.42        176.79         7.98 o
   5   3  20        626.47        634.16        12.38 o
   7   3  20        269.01        303.71        14.22 o
   9   3  20        128.62        140.51         9.59 o
  11   3  20         27.32         33.93         6.86 o
  13   3  20        128.32         77.79        10.09 o
 -16   4  20         10.93         18.78        11.03 o
 -14   4  20         23.73         26.25         7.37 o
 -12   4  20         45.67         43.48         7.87 o
 -10   4  20        125.32        105.60         7.51 o
  -8   4  20         30.65         25.61         5.31 o
  -6   4  20          6.62          7.89         5.16 o
  -4   4  20        226.48        172.48         8.05 o
  -2   4  20       3580.52       3606.99        34.63 o
   0   4  20        103.06        121.96         7.91 o
   2   4  20         93.82         96.45         7.27 o
   4   4  20         15.50          8.89         6.11 o
   6   4  20         36.61         66.60         8.46 o
   8   4  20         17.88         24.02         7.07 o
  10   4  20         68.17         86.35        12.17 o
 -13   5  20         12.38          3.84         8.20 o
 -11   5  20         33.52         26.51         8.33 o
  -9   5  20        200.56        201.12        11.66 o
  -7   5  20         31.88         30.76         6.52 o
  -5   5  20        715.54        644.33        14.64 o
  -3   5  20         93.45        103.75         8.15 o
  -1   5  20         47.28         51.58         7.27 o
   1   5  20        405.58        446.58        14.67 o
   3   5  20         51.55         67.98        12.43 o
   5   5  20         22.33          5.14         7.49 o
   7   5  20         36.86         40.11         8.64 o
   9   5  20          1.79         -4.60         9.21 o
  -8   6  20         30.98         22.02         9.64 o
  -6   6  20         93.85        129.54         9.72 o
  -4   6  20         30.44          9.60         7.27 o
  -2   6  20         14.18         17.83         7.60 o
   0   6  20        210.69        202.29        13.92 o
   2   6  20         35.61         18.33         9.69 o
   4   6  20          0.94          9.65        10.15 o
 -19   1  21          0.69         -5.14         7.69 o
 -17   1  21          0.75         -9.42         9.42 o
 -15   1  21          0.09          6.35         5.98 o
 -13   1  21        425.43        382.25        10.81 o
 -11   1  21       2622.73       2527.04        28.33 o
  -9   1  21       4891.74       4712.63        42.63 o
  -7   1  21         12.48         28.04         4.77 o
  -5   1  21          0.23         -0.23         2.75 o
  -3   1  21        532.01        516.21         9.37 o
  -1   1  21          3.70          6.65         3.18 o
   1   1  21        461.88        422.59         8.60 o
   3   1  21       1485.67       1509.26        16.21 o
   5   1  21         52.13         58.73         4.14 o
   7   1  21        261.26        263.82         8.25 o
   9   1  21         30.40         35.06         5.78 o
  11   1  21        171.73        175.80         9.08 o
  13   1  21         32.52         17.10         5.44 o
  15   1  21          4.85         -6.03         8.95 o
 -18   2  21          0.30         -6.77         6.77 o
 -16   2  21          9.66          0.15         6.80 o
 -14   2  21        123.47        142.84         8.97 o
 -12   2  21        545.86        554.62        12.00 o
 -10   2  21        276.13        278.83         9.28 o
  -8   2  21       6237.87       5926.17        44.80 o
  -6   2  21        408.91        408.92         9.94 o
  -4   2  21          4.98         -3.23         3.23 o
  -2   2  21          6.13          8.02         3.29 o
   0   2  21          9.02         11.58         3.31 o
   2   2  21       1527.06       1500.79        17.70 o
   4   2  21          3.87          2.43         3.72 o
   6   2  21         41.54         46.01         5.26 o
   8   2  21         63.44         48.60         6.30 o
  10   2  21         23.44         18.14         5.63 o
  12   2  21         55.24         58.12         7.68 o
  14   2  21          0.95          3.89         9.08 o
 -17   3  21         24.18         14.14         8.92 o
 -15   3  21         10.48          4.39         7.05 o
 -13   3  21         70.44         67.21         7.79 o
 -11   3  21         75.07         86.75         6.89 o
  -9   3  21        367.57        328.18         9.93 o
  -7   3  21        790.09        696.50        12.59 o
  -5   3  21       1012.09        771.74        13.03 o
  -3   3  21       1276.78       1380.99        16.42 o
  -1   3  21        845.61        828.50        12.89 o
   1   3  21          9.18         16.68         4.89 o
   3   3  21         12.23         14.52         4.81 o
   5   3  21         19.43         22.54         5.05 o
   7   3  21         68.45         58.88         8.39 o
   9   3  21          2.85         13.17         6.61 o
  11   3  21         72.36         65.71         8.26 o
  13   3  21         67.10         61.68         8.79 o
 -14   4  21         15.65          7.82         7.68 o
 -12   4  21        160.73        143.62        10.14 o
 -10   4  21          0.62         13.84         5.62 o
  -8   4  21        168.66        148.81         7.90 o
  -6   4  21          1.82         -4.63         4.63 o
  -4   4  21        164.94        130.39         7.68 o
  -2   4  21        961.39        967.56        16.25 o
   0   4  21        891.01        886.09        16.03 o
   2   4  21          5.86          3.10         5.08 o
   4   4  21          9.48          3.99         6.57 o
   6   4  21        439.65        441.72        14.53 o
   8   4  21         12.79         19.08         7.54 o
  10   4  21          4.84         -6.50        11.68 o
 -11   5  21          0.47          1.67        11.63 o
  -9   5  21         13.75         11.91         6.81 o
  -7   5  21        251.79        242.38        10.78 o
  -5   5  21          7.19         11.41         6.08 o
  -3   5  21        370.21        324.53        12.05 o
  -1   5  21        238.80        254.69        11.40 o
   1   5  21         87.70        123.92         9.12 o
   3   5  21        141.28        188.28        12.03 o
   5   5  21         45.38         58.15         8.97 o
   7   5  21          0.56         -3.64         7.59 o
  -6   6  21         71.03         80.28         8.61 o
  -4   6  21         34.63         19.89         7.74 o
  -2   6  21          0.19          2.53         7.17 o
   0   6  21          0.38         -1.24         9.91 o
   2   6  21         12.49         24.09        12.68 o
 -18   0  22          7.13        -16.11        16.11 o
 -16   0  22         56.60         53.22        20.23 o
 -14   0  22         51.49         24.54         7.48 o
 -12   0  22        377.18        308.74        16.33 o
 -10   0  22         11.06         19.56         7.09 o
  -8   0  22         94.51         92.59         8.35 o
  -6   0  22       1494.35       1410.02        22.25 o
  -4   0  22       1700.03       1581.15        24.43 o
  -2   0  22       2689.15       2576.61        33.82 o
   0   0  22         17.81         60.14         6.27 o
   2   0  22        133.90        114.71         8.71 o
   4   0  22        535.10        509.93        12.83 o
   6   0  22       1641.56       1616.93        32.60 o
   8   0  22        225.22        197.45        13.31 o
  10   0  22         60.78         80.19        10.13 o
  12   0  22        795.93        753.22        22.43 o
  14   0  22        130.85         99.74        10.89 o
 -19   1  22         20.37         13.75        13.59 o
 -17   1  22         10.83         -1.30         8.88 o
 -15   1  22        333.31        291.65        16.86 o
 -13   1  22        238.35        197.72         8.61 o
 -11   1  22          8.61         14.12         5.46 o
  -9   1  22        369.19        377.92        13.42 o
  -7   1  22         83.40        116.62         7.65 o
  -5   1  22        634.19        640.62        10.68 o
  -3   1  22        907.14        867.76        12.44 o
  -1   1  22        410.47        413.25         8.65 o
   1   1  22        176.10        193.39         6.95 o
   3   1  22          5.37         33.65         4.27 o
   5   1  22         16.71         23.42         3.82 o
   7   1  22        412.72        394.68         9.68 o
   9   1  22        308.67        268.05        10.64 o
  11   1  22         13.43         12.64         5.44 o
  13   1  22          4.78          0.99         5.05 o
 -18   2  22         47.67         43.84         9.65 o
 -16   2  22         10.84         11.84         7.96 o
 -14   2  22        256.57        250.86        11.44 o
 -12   2  22        452.43        399.52        10.74 o
 -10   2  22         38.32         29.72         5.40 o
  -8   2  22        850.71        803.89        13.02 o
  -6   2  22         42.41         44.17         4.80 o
  -4   2  22         19.21         17.44         4.19 o
  -2   2  22         24.93         26.56         4.36 o
   0   2  22        104.20        100.28         5.35 o
   2   2  22        487.11        501.20        11.64 o
   4   2  22        119.11         97.00         6.18 o
   6   2  22          2.21         11.62         4.63 o
   8   2  22          3.90          1.28         5.81 o
  10   2  22        125.44        137.70         8.94 o
  12   2  22         36.02         38.96         6.64 o
  14   2  22         22.04          8.20        11.61 o
 -17   3  22         11.02          5.01        12.15 o
 -15   3  22          0.01         -5.78         7.86 o
 -13   3  22         77.53         78.07         8.26 o
 -11   3  22          8.60         -2.71         4.79 o
  -9   3  22         35.92         23.21         5.36 o
  -7   3  22        421.22        356.81         9.82 o
  -5   3  22        192.88        132.06         7.24 o
  -3   3  22        539.23        520.64        11.09 o
  -1   3  22        939.88        901.32        13.87 o
   1   3  22        215.73        204.05         8.85 o
   3   3  22        266.98        286.28         9.73 o
   5   3  22        147.73        154.67         9.65 o
   7   3  22         52.04         58.64         8.78 o
   9   3  22        443.87        481.54        15.64 o
  11   3  22        339.71        389.68        19.81 o
 -14   4  22         90.42         96.99        11.11 o
 -12   4  22          0.18         -6.62         7.37 o
 -10   4  22        241.16        277.68        11.07 o
  -8   4  22        302.86        288.59        10.14 o
  -6   4  22        162.64        148.54         7.96 o
  -4   4  22        362.75        289.15        10.78 o
  -2   4  22         25.37         68.58         6.89 o
   0   4  22         28.43         63.15         6.94 o
   2   4  22         11.90         27.57         6.10 o
   4   4  22          6.72          1.54         6.59 o
   6   4  22          9.84         24.96         7.45 o
   8   4  22         71.19         85.86        11.88 o
  10   4  22          1.64         16.12         7.72 o
 -11   5  22        201.62        189.41        17.40 o
  -9   5  22         26.96         20.24         8.22 o
  -7   5  22         80.63         93.91         8.35 o
  -5   5  22          7.50         14.03         6.35 o
  -3   5  22        153.84        203.56        10.19 o
  -1   5  22        434.58        429.96        13.65 o
   1   5  22          2.25         13.53         6.61 o
   3   5  22          4.30          9.32         8.95 o
   5   5  22         89.88         93.50        10.50 o
   7   5  22         36.85         22.52         9.45 o
  -4   6  22          7.41          6.30         7.39 o
  -2   6  22         17.97         17.02         7.62 o
   0   6  22         84.85         85.63        11.40 o
 -17   1  23         42.57         35.21        15.29 o
 -15   1  23         53.08         28.85         9.09 o
 -13   1  23         19.55         20.81         5.09 o
 -11   1  23        104.62        110.82         7.01 o
  -9   1  23        118.65        117.02         4.68 o
  -7   1  23        126.65        172.89         8.40 o
  -5   1  23       1219.67       1224.63        15.44 o
  -3   1  23        405.18        392.37         8.88 o
  -1   1  23        776.61        811.10        12.36 o
   1   1  23         23.53         28.03         4.13 o
   3   1  23         36.57         39.21         4.71 o
   5   1  23          1.72         -3.05         3.88 o
   7   1  23         22.79         25.30         5.29 o
   9   1  23         41.42         37.22         6.29 o
  11   1  23         89.73         99.02         8.08 o
  13   1  23         19.16          3.40         5.55 o
 -18   2  23         10.35         -4.66         9.22 o
 -16   2  23         12.52          8.64         9.63 o
 -14   2  23          9.62         15.04         8.17 o
 -12   2  23         17.09         22.37         5.25 o
 -10   2  23         60.20         48.36         5.89 o
  -8   2  23        549.50        585.67        11.39 o
  -6   2  23       1201.22       1227.95        16.40 o
  -4   2  23         59.36         46.03         5.11 o
  -2   2  23          7.50         10.47         4.22 o
   0   2  23        472.74        438.67         9.61 o
   2   2  23        376.32        420.88        13.54 o
   4   2  23          0.63          4.49         4.61 o
   6   2  23        174.54        149.90         9.10 o
   8   2  23        268.82        288.39        11.65 o
  10   2  23         62.63         77.44         7.89 o
  12   2  23         37.82         18.95         6.47 o
 -15   3  23         31.22         27.00         8.98 o
 -13   3  23         18.79         23.62         6.75 o
 -11   3  23         50.23         40.34         6.44 o
  -9   3  23        112.77        127.33         7.20 o
  -7   3  23        121.07         82.35         6.49 o
  -5   3  23        153.06        199.50         8.42 o
  -3   3  23       1262.44       1147.75        16.36 o
  -1   3  23         72.74        103.90         6.36 o
   1   3  23         12.99         20.03         5.19 o
   3   3  23         26.89         26.15         5.27 o
   5   3  23         57.45         47.25         7.48 o
   7   3  23        169.66        190.57        10.71 o
   9   3  23         22.91         57.79         8.43 o
  11   3  23        250.86        269.39        12.84 o
 -14   4  23          0.71         -7.97         7.97 o
 -12   4  23          0.14         -1.05         8.49 o
 -10   4  23         16.56         32.41         6.18 o
  -8   4  23         72.54         66.89         6.54 o
  -6   4  23        202.09        215.85         9.77 o
  -4   4  23          8.01         10.14         5.65 o
  -2   4  23        348.33        339.06        11.52 o
   0   4  23        331.12        335.00        11.79 o
   2   4  23        143.56        184.11         9.65 o
   4   4  23        121.84        115.56         9.67 o
   6   4  23        100.28        101.14        10.89 o
   8   4  23         22.29         35.56        11.91 o
  10   4  23         68.53         62.11         9.24 o
 -11   5  23        119.31        133.22        12.31 o
  -9   5  23        148.56        148.29        11.74 o
  -7   5  23         38.15         33.66         6.76 o
  -5   5  23        148.75        175.50        11.08 o
  -3   5  23         63.18         70.41         7.81 o
  -1   5  23        116.97        167.95        10.14 o
   1   5  23        351.11        372.01        16.23 o
   3   5  23         24.14         20.14         9.17 o
   5   5  23        331.54        335.51        16.11 o
 -18   0  24        177.25        216.78        23.36 o
 -16   0  24          5.85         10.83        11.15 o
 -14   0  24        258.03        311.22        15.45 o
 -12   0  24        271.43        285.27        14.70 o
 -10   0  24        556.18        539.61        17.83 o
  -8   0  24       3421.84       3273.56        40.31 o
  -6   0  24       7076.65       6492.76        77.51 o
  -4   0  24         39.63         26.62         5.86 o
  -2   0  24        140.04        132.51         8.90 o
   0   0  24        267.96        267.50        18.82 o
   2   0  24        116.96        120.27         9.54 o
   4   0  24        349.99        306.98        12.45 o
   6   0  24         32.88         36.53         7.15 o
   8   0  24         39.04         32.24         8.47 o
  10   0  24         94.20         92.61        11.45 o
  12   0  24         56.97         56.60        10.27 o
 -17   1  24         22.22         25.48         9.43 o
 -15   1  24          0.70         -6.31         6.31 o
 -13   1  24         43.54         44.14         5.78 o
 -11   1  24         17.40         24.93         5.31 o
  -9   1  24       1140.35        917.77        13.35 o
  -7   1  24        650.93        577.26        11.78 o
  -5   1  24       5795.19       5506.64        43.25 o
  -3   1  24        397.74        415.74         9.49 o
  -1   1  24        140.79        161.33         6.84 o
   1   1  24         81.97         97.86         5.75 o
   3   1  24        130.22        129.76         7.02 o
   5   1  24          2.78          8.26         4.36 o
   7   1  24         67.12         73.90         6.69 o
   9   1  24         11.49          9.50         5.67 o
  11   1  24         41.94         32.12         6.52 o
  13   1  24         34.69         31.86         6.56 o
 -16   2  24         43.20         67.99        10.01 o
 -14   2  24          1.16         -7.18         7.18 o
 -12   2  24         78.23         76.77         6.69 o
 -10   2  24       2230.13       1966.48        23.58 o
  -8   2  24        380.13        426.78        10.31 o
  -6   2  24       1660.49       1770.74        25.11 o
  -4   2  24         43.01         33.17         5.22 o
  -2   2  24        163.85        147.58         7.04 o
   0   2  24         91.16         84.79         6.47 o
   2   2  24        712.03        708.09        14.38 o
   4   2  24         85.53         99.04         7.06 o
   6   2  24        248.81        227.80        10.88 o
   8   2  24          3.84         10.63         5.81 o
  10   2  24        323.36        341.81        13.27 o
  12   2  24         50.84         58.54         7.45 o
 -15   3  24          4.20          8.20        10.91 o
 -13   3  24          9.98         -6.65         7.47 o
 -11   3  24          9.43         -0.30         5.03 o
  -9   3  24         41.55         53.46         5.89 o
  -7   3  24        132.34        108.00         7.06 o
  -5   3  24         34.39         35.27         5.62 o
  -3   3  24          3.61         13.91         5.06 o
  -1   3  24          0.00         -0.26         4.26 o
   1   3  24          9.61         10.46         5.15 o
   3   3  24          8.62          4.62         5.08 o
   5   3  24         97.16         93.55         9.76 o
   7   3  24         48.33         52.91         8.41 o
   9   3  24        359.38        346.39        14.94 o
  11   3  24         57.08         69.24         8.24 o
 -14   4  24          5.93         23.17         8.71 o
 -12   4  24          0.31         -0.58         6.82 o
 -10   4  24         10.72          0.23         5.52 o
  -8   4  24          4.59          2.45         5.09 o
  -6   4  24         36.73         28.04         6.20 o
  -4   4  24         94.93         84.37         7.49 o
  -2   4  24         54.25         38.31         6.61 o
   0   4  24        131.01         86.51         7.85 o
   2   4  24        613.35        645.53        14.74 o
   4   4  24         48.20         49.68         8.44 o
   6   4  24         46.57         38.88         9.90 o
   8   4  24          0.11         -2.38         8.23 o
  -9   5  24          0.47          6.42         7.71 o
  -7   5  24         26.45         11.86         6.39 o
  -5   5  24        278.21        312.50        12.41 o
  -3   5  24          0.41         10.01         7.24 o
  -1   5  24        217.03        186.30        10.84 o
   1   5  24        216.55        256.83        14.15 o
   3   5  24          0.00         -8.37         8.37 o
   5   5  24        180.63        185.70        13.09 o
 -17   1  25          4.90          5.46        19.07 o
 -15   1  25          3.92          0.04        10.85 o
 -13   1  25          2.80         -4.36         4.36 o
 -11   1  25         16.59          2.03         4.74 o
  -9   1  25        167.55        111.90         7.79 o
  -7   1  25        737.10        738.77        12.30 o
  -5   1  25       2387.94       2471.02        24.71 o
  -3   1  25        144.63        160.74         7.00 o
  -1   1  25        741.02        747.62        12.58 o
   1   1  25          5.15         -0.84         3.82 o
   3   1  25        250.88        289.20         9.11 o
   5   1  25        187.16        157.25         7.89 o
   7   1  25         79.86         73.59         7.64 o
   9   1  25         31.20         29.79         6.74 o
  11   1  25          1.42          0.35         6.01 o
  13   1  25          4.72          8.13         8.36 o
 -16   2  25          2.03         -7.30         7.30 o
 -14   2  25          4.03         -6.17         6.17 o
 -12   2  25        120.16        129.69         8.08 o
 -10   2  25        182.73        155.19         8.31 o
  -8   2  25        295.27        298.74         9.55 o
  -6   2  25        220.66        215.48         8.51 o
  -4   2  25       2658.88       2461.97        28.52 o
  -2   2  25        359.91        390.23        11.81 o
   0   2  25        162.68        172.06         8.53 o
   2   2  25         23.73         19.68         5.27 o
   4   2  25         17.11         19.19         5.36 o
   6   2  25        138.95        131.06         8.49 o
   8   2  25         40.71         33.59         7.28 o
  10   2  25         12.38         19.08         6.80 o
  12   2  25          0.02          4.64         6.15 o
 -15   3  25          3.80         -2.67        10.43 o
 -13   3  25         12.78         -1.25         6.14 o
 -11   3  25         21.21         17.33         5.48 o
  -9   3  25         36.89         31.79         6.09 o
  -7   3  25         85.51         79.98         6.74 o
  -5   3  25        341.90        314.91        10.19 o
  -3   3  25        681.11        660.29        13.12 o
  -1   3  25        637.75        548.18        11.73 o
   1   3  25        268.11        327.06        10.91 o
   3   3  25         58.85         46.84         6.74 o
   5   3  25         70.31         79.99         9.85 o
   7   3  25         63.38         75.82         9.53 o
   9   3  25          0.19         11.57         7.43 o
 -12   4  25         59.87         58.48         8.81 o
 -10   4  25         16.06          9.50         5.99 o
  -8   4  25         82.27        100.86         8.07 o
  -6   4  25          5.30         -1.08         5.48 o
  -4   4  25        143.16        123.03         8.38 o
  -2   4  25         23.26         23.02         6.33 o
   0   4  25         11.57         -0.75         6.08 o
   2   4  25        205.71        205.27        12.43 o
   4   4  25         31.31         24.69         7.77 o
   6   4  25         26.52         34.88         8.26 o
   8   4  25         19.37         20.36         8.48 o
  -9   5  25          0.43         -7.94         7.94 o
  -7   5  25         16.26         36.63         7.12 o
  -5   5  25          7.16         28.84         6.76 o
  -3   5  25        112.74        104.97         8.72 o
  -1   5  25         17.52          6.87         6.72 o
   1   5  25        344.86        338.66        18.16 o
   3   5  25        157.48        150.86        17.32 o
 -16   0  26          0.12         14.80        21.89 o
 -14   0  26          6.10         -7.94        12.16 o
 -12   0  26          8.83          7.64         7.29 o
 -10   0  26         93.39         73.95        12.64 o
  -8   0  26       1553.52       1573.58        25.65 o
  -6   0  26       1483.06       1514.94        25.98 o
  -4   0  26        167.82        210.73        11.53 o
  -2   0  26        341.89        358.40        13.20 o
   0   0  26       1291.41       1165.65        22.97 o
   2   0  26       1538.52       1688.69        46.73 o
   4   0  26         14.91         22.02         6.80 o
   6   0  26          4.18         -7.44         7.44 o
   8   0  26        288.00        316.73        17.31 o
  10   0  26        521.50        531.79        20.89 o
  12   0  26         79.53         54.04        10.77 o
 -17   1  26         51.96         49.70        11.56 o
 -15   1  26         53.52         58.32        11.80 o
 -13   1  26          0.03         -4.80         6.57 o
 -11   1  26        587.94        491.57        12.67 o
  -9   1  26        300.12        268.86        10.77 o
  -7   1  26         33.78         20.26         4.26 o
  -5   1  26       1669.21       1659.00        19.71 o
  -3   1  26        346.58        369.11         9.76 o
  -1   1  26         20.33         57.63         5.37 o
   1   1  26         91.61         85.67         6.02 o
   3   1  26        155.25        194.56         8.70 o
   5   1  26        120.89        143.52         7.92 o
   7   1  26          2.43         -3.62         6.53 o
   9   1  26          6.52          0.23         5.58 o
  11   1  26         67.58         63.40         7.68 o
 -16   2  26         12.99         11.01         8.95 o
 -14   2  26          3.13         -4.13         8.50 o
 -12   2  26          7.93          5.35         5.32 o
 -10   2  26         28.78         32.83         5.81 o
  -8   2  26        326.94        280.79         9.59 o
  -6   2  26         57.75         30.88         5.33 o
  -4   2  26        531.92        476.12        11.21 o
  -2   2  26          0.07         22.65         5.32 o
   0   2  26          7.88          4.96         4.67 o
   2   2  26        350.28        341.93        11.31 o
   4   2  26          7.04         -0.27         4.77 o
   6   2  26        376.58        394.30        12.42 o
   8   2  26          0.66          3.45         6.20 o
  10   2  26          4.12          3.07         6.26 o
 -15   3  26         54.59         39.63        18.67 o
 -13   3  26          1.57          3.01         6.35 o
 -11   3  26         29.85         21.33         5.97 o
  -9   3  26          1.07         -6.59         6.59 o
  -7   3  26         13.22          8.66         5.34 o
  -5   3  26          0.31         -4.87         4.87 o
  -3   3  26        213.96        210.19         8.92 o
  -1   3  26        165.02        129.56         7.54 o
   1   3  26        123.27        106.19         7.75 o
   3   3  26        366.62        353.89        16.06 o
   5   3  26         14.33         21.54         7.04 o
   7   3  26         70.22         82.89         9.98 o
   9   3  26          0.69         -5.77         7.07 o
 -12   4  26        268.74        386.58        17.06 o
 -10   4  26         11.39         10.09         6.89 o
  -8   4  26          0.10         -3.24         5.79 o
  -6   4  26         76.39        100.93         8.19 o
  -4   4  26         79.18         56.00         7.10 o
  -2   4  26         25.49         18.03         6.29 o
   0   4  26        256.47        233.22        11.10 o
   2   4  26         95.44        135.84        10.88 o
   4   4  26         27.86         26.75         8.14 o
   6   4  26          2.72         14.39         9.52 o
  -7   5  26         51.89         42.08         7.63 o
  -5   5  26          0.67         -4.48         6.79 o
  -3   5  26         12.28          7.36         6.98 o
  -1   5  26          1.57          8.80         6.93 o
   1   5  26        306.30        329.05        17.17 o
   3   5  26         54.36         45.72        11.42 o
 -17   1  27         27.94         32.79        11.55 o
 -15   1  27         67.76         57.71        17.97 o
 -13   1  27         71.89         73.07         7.41 o
 -11   1  27         56.87         62.07         7.05 o
  -9   1  27         53.71         49.98         6.59 o
  -7   1  27        132.51         97.57         6.27 o
  -5   1  27         10.09         30.44         5.01 o
  -3   1  27        147.57        152.42         7.49 o
  -1   1  27        653.68        684.31        12.79 o
   1   1  27        862.29        830.37        13.84 o
   3   1  27        590.86        611.46        13.11 o
   5   1  27         64.25         73.59         7.21 o
   7   1  27         13.87         -2.02         6.03 o
   9   1  27         12.50         -5.43         5.43 o
  11   1  27          1.22          3.27         6.41 o
 -16   2  27          1.60         -7.92         7.92 o
 -14   2  27          0.03         -3.10         6.83 o
 -12   2  27         52.82         46.60         6.98 o
 -10   2  27         85.00         89.91         7.42 o
  -8   2  27         11.81         17.35         5.52 o
  -6   2  27        331.43        311.94         9.74 o
  -4   2  27        272.67        266.51        10.17 o
  -2   2  27       1654.23       1607.45        22.83 o
   0   2  27        110.45        108.46         7.42 o
   2   2  27          1.83          8.44         5.05 o
   4   2  27        116.95        125.89         8.77 o
   6   2  27        137.53        175.33        10.91 o
   8   2  27          7.18          6.28         6.61 o
  10   2  27         48.58         18.33         6.92 o
 -13   3  27        199.61        306.37        16.14 o
 -11   3  27          0.73         -5.67         5.67 o
  -9   3  27        202.45        191.57        11.35 o
  -7   3  27         25.92         17.72         5.62 o
  -5   3  27        211.39        239.46         9.70 o
  -3   3  27        256.10        261.27        12.35 o
  -1   3  27        155.96        160.39         8.81 o
   1   3  27        853.47        816.53        16.08 o
   3   3  27          4.61         12.74         7.69 o
   5   3  27         68.58         56.38         8.44 o
   7   3  27         28.23         29.53         8.01 o
   9   3  27          0.16         -3.74         6.46 o
 -12   4  27          2.31         37.57        10.78 o
 -10   4  27          4.39         -0.41         6.60 o
  -8   4  27         31.15          9.82         6.47 o
  -6   4  27         18.80         27.63         6.57 o
  -4   4  27         87.06         85.22         8.06 o
  -2   4  27        137.97        141.76         8.98 o
   0   4  27         51.02         50.21         7.92 o
   2   4  27        273.61        267.56        14.52 o
   4   4  27         99.65         89.69        10.17 o
   6   4  27         11.03         -6.07         8.65 o
  -5   5  27         35.76         26.25         7.15 o
  -3   5  27          2.98         -0.08         6.23 o
  -1   5  27         39.21         31.93         9.41 o
   1   5  27         47.94         88.40        13.48 o
 -16   0  28          5.44        -12.72        13.22 o
 -14   0  28        197.29        292.32        20.36 o
 -12   0  28         31.48         25.31         8.65 o
 -10   0  28        975.72       1024.14        26.10 o
  -8   0  28        127.46        160.98        13.05 o
  -6   0  28       1764.02       1721.39        28.75 o
  -4   0  28       1291.97       1337.23        25.38 o
  -2   0  28       6767.19       6545.97        73.03 o
   0   0  28        314.93        351.78        14.12 o
   2   0  28        246.49        317.52        15.61 o
   4   0  28         11.10         11.00         7.27 o
   6   0  28         21.91          3.59         8.99 o
   8   0  28         34.98         15.29         9.48 o
  10   0  28          9.93          7.72         9.22 o
 -15   1  28          3.40         -9.25         9.25 o
 -13   1  28        117.79        134.72         9.10 o
 -11   1  28         13.39          7.13         5.89 o
  -9   1  28        134.64        138.71         8.91 o
  -7   1  28          0.60          0.19         4.18 o
  -5   1  28       1135.38       1060.05        15.98 o
  -3   1  28          6.74         21.73         6.85 o
  -1   1  28       1988.88       1946.69        22.55 o
   1   1  28          2.63         33.73         5.51 o
   3   1  28         73.60        114.12         7.50 o
   5   1  28          1.00         -5.18         5.18 o
   7   1  28          4.54          2.28         6.11 o
   9   1  28         14.07          5.78         6.18 o
 -14   2  28          8.32         -2.91         6.42 o
 -12   2  28          0.05          1.19         5.46 o
 -10   2  28         17.93          7.71         5.96 o
  -8   2  28         22.08          6.36         6.24 o
  -6   2  28        759.54        687.46        14.61 o
  -4   2  28        107.60        114.07         7.13 o
  -2   2  28        216.02        237.65         9.39 o
   0   2  28        145.33        153.88         7.92 o
   2   2  28         68.20         65.18         6.92 o
   4   2  28         24.11         13.02         6.05 o
   6   2  28        187.87        190.51        11.40 o
   8   2  28         28.98         38.24         7.60 o
  10   2  28         61.33         51.78        13.69 o
 -13   3  28        248.00        299.98        14.25 o
 -11   3  28          3.81         -5.40         5.40 o
  -9   3  28        131.67        141.02         8.89 o
  -7   3  28        184.52        139.09         8.82 o
  -5   3  28        186.33        192.90         9.08 o
  -3   3  28         67.48         64.79         7.05 o
  -1   3  28         41.03         54.39         6.85 o
   1   3  28         12.90         13.41         6.78 o
   3   3  28         21.45         13.81         7.05 o
   5   3  28          7.56         13.04         7.43 o
   7   3  28          5.41         -1.62         7.74 o
 -10   4  28          7.58         12.28         7.98 o
  -8   4  28          8.70         -3.36         6.26 o
  -6   4  28        176.95        185.22        10.14 o
  -4   4  28         59.24         49.92         7.25 o
  -2   4  28          9.49          5.81         6.06 o
   0   4  28        179.19        152.99         9.88 o
   2   4  28         38.06         24.09         8.49 o
   4   4  28         46.29         42.50        10.41 o
 -15   1  29         21.73         22.86        12.52 o
 -13   1  29          6.15          5.04         7.25 o
 -11   1  29          9.62         12.93         6.29 o
  -9   1  29          8.18          3.75         5.74 o
  -7   1  29         49.42         48.04         6.81 o
  -5   1  29         56.32         49.98         5.62 o
  -3   1  29        220.30        191.97         8.57 o
  -1   1  29        166.26        214.50         8.94 o
   1   1  29          5.72          3.67         5.03 o
   3   1  29        630.65        636.55        16.15 o
   5   1  29         37.60         47.12         7.67 o
   7   1  29        121.43        120.48         9.98 o
   9   1  29         46.99         39.86         7.79 o
 -14   2  29          0.40        -10.25        10.25 o
 -12   2  29          0.06         -2.84         5.53 o
 -10   2  29         16.08         17.56         6.35 o
  -8   2  29        104.67        154.92        12.53 o
  -6   2  29        130.43        116.03         7.41 o
  -4   2  29          7.06          4.65         4.80 o
  -2   2  29         44.80         36.57         5.83 o
   0   2  29        219.68        203.50         8.86 o
   2   2  29         94.24        105.27         8.08 o
   4   2  29        144.37        128.10         9.49 o
   6   2  29         54.83         46.36         8.20 o
   8   2  29         51.47         77.03         9.12 o
 -13   3  29          1.88         10.97         8.15 o
 -11   3  29          0.49          0.93         6.06 o
  -9   3  29          4.47         -5.40         5.40 o
  -7   3  29        331.89        309.72        11.78 o
  -5   3  29          6.85          4.71         5.55 o
  -3   3  29         97.19         74.19         7.39 o
  -1   3  29         64.42         49.73         7.01 o
   1   3  29        156.23        159.78        10.92 o
   3   3  29         53.75         36.69         8.27 o
   5   3  29          0.69         -6.93         6.93 o
   7   3  29          3.69         -3.68         6.85 o
 -10   4  29        173.78        219.69        34.69 o
  -8   4  29         25.72         21.02         7.38 o
  -6   4  29          9.99         10.34         6.73 o
  -4   4  29          1.47         -0.01         6.19 o
  -2   4  29         51.84         63.39         9.42 o
   0   4  29         19.56          1.24         7.74 o
   2   4  29         14.99          3.80         8.43 o
   4   4  29          1.86         10.49         9.65 o
 -14   0  30         95.64         95.57        19.98 o
 -12   0  30         72.59         87.47        13.47 o
 -10   0  30          1.87         -4.73         9.95 o
  -8   0  30         96.61        145.54        13.21 o
  -6   0  30        100.22         85.11        13.11 o
  -4   0  30       1841.04       2089.53        33.81 o
  -2   0  30       2087.40       2352.57        36.49 o
   0   0  30        294.81        398.90        15.61 o
   2   0  30        226.81        230.58        14.66 o
   4   0  30        732.89        723.13        31.04 o
   6   0  30        195.28        218.50        35.34 o
   8   0  30         17.64         10.12         8.99 o
 -15   1  30         28.84         25.82        13.59 o
 -13   1  30         61.83         49.60         8.52 o
 -11   1  30         12.83          3.86         5.87 o
  -9   1  30          5.90          0.58         5.83 o
  -7   1  30        187.96        154.75         9.54 o
  -5   1  30        270.36        274.80         9.87 o
  -3   1  30          1.45          0.13         4.89 o
  -1   1  30       1133.73       1216.13        18.33 o
   1   1  30        151.20        170.37         9.19 o
   3   1  30        204.05        231.41        10.37 o
   5   1  30         23.66         45.97         8.15 o
   7   1  30          2.61          5.52         6.77 o
   9   1  30          5.02          3.78         6.77 o
 -14   2  30          1.82         -9.14         9.14 o
 -12   2  30         12.41         -1.72         5.86 o
 -10   2  30         12.67         10.04         6.02 o
  -8   2  30          2.44          5.72         6.30 o
  -6   2  30         26.08         15.46         6.17 o
  -4   2  30        103.09         99.37         7.17 o
  -2   2  30         28.66         20.96         5.43 o
   0   2  30        552.78        518.81        13.08 o
   2   2  30         87.41         86.50         7.82 o
   4   2  30          1.18          4.14         6.37 o
   6   2  30         92.57         72.25         9.22 o
   8   2  30         26.84         16.72         7.90 o
 -11   3  30         79.43         59.95        10.30 o
  -9   3  30         76.00         75.64         8.15 o
  -7   3  30         36.18         45.55         7.27 o
  -5   3  30         64.08         67.85         7.94 o
  -3   3  30         99.02        106.76         8.34 o
  -1   3  30          3.74          6.45         8.03 o
   1   3  30         72.95         98.69        10.13 o
   3   3  30         54.13         36.87         8.27 o
   5   3  30         42.59         17.48         7.77 o
  -8   4  30        105.70        132.35        10.13 o
  -6   4  30         18.28         28.11         7.41 o
  -4   4  30          2.53         11.39         6.46 o
  -2   4  30         48.67         53.51         7.57 o
   0   4  30          5.88         -7.08         7.08 o
   2   4  30          0.72         -7.69         7.69 o
 -13   1  31          1.93         -7.60         7.60 o
 -11   1  31         87.61         66.11        11.31 o
  -9   1  31          7.59         -5.64         6.22 o
  -7   1  31        202.31        210.68        10.83 o
  -5   1  31        203.49        224.58         9.17 o
  -3   1  31         32.97         28.41         5.50 o
  -1   1  31         61.41        100.68         7.29 o
   1   1  31         34.63         22.81         6.13 o
   3   1  31        243.43        271.49        12.28 o
   5   1  31        675.13        694.33        23.52 o
   7   1  31         90.91         76.35         9.10 o
 -12   2  31         13.39          0.05         6.55 o
 -10   2  31         10.18         -2.59         6.06 o
  -8   2  31         23.66          8.65         6.17 o
  -6   2  31         47.41         42.90         7.76 o
  -4   2  31          4.17          4.06         5.02 o
  -2   2  31        145.69        142.17         8.19 o
   0   2  31         56.38         70.12         9.02 o
   2   2  31        532.18        492.33        15.12 o
   4   2  31         16.90         18.01         7.91 o
   6   2  31          1.71         -0.54         7.37 o
 -11   3  31        105.27        109.56        10.42 o
  -9   3  31        242.28        347.38        13.02 o
  -7   3  31          1.20          0.61         6.18 o
  -5   3  31        287.28        293.25        12.09 o
  -3   3  31         67.07         88.37         8.37 o
  -1   3  31         80.00         96.65         9.39 o
   1   3  31        171.34        172.43        12.41 o
   3   3  31         28.38         18.64        11.20 o
  -6   4  31          1.07          8.18         7.68 o
  -4   4  31         55.71         44.64         7.70 o
  -2   4  31         12.76         20.10         8.13 o
   0   4  31          4.42        -13.39        13.39 o
 -14   0  32        704.02       1076.97        55.34 o
 -12   0  32         25.70         33.07        22.89 o
 -10   0  32         24.80         45.15        10.42 o
  -8   0  32          0.91         -3.12         8.32 o
  -6   0  32        392.92        387.27        20.62 o
  -4   0  32          3.57          3.05         6.83 o
  -2   0  32        801.40        840.49        21.71 o
   0   0  32         47.57         98.32        10.40 o
   2   0  32       2190.78       2056.33        38.27 o
   4   0  32        423.70        465.78        36.99 o
   6   0  32        251.09        251.19        23.97 o
 -13   1  32        391.29        568.48        22.20 o
 -11   1  32          4.71         -1.93         6.39 o
  -9   1  32        206.59        189.64        10.81 o
  -7   1  32         48.64         33.01         7.08 o
  -5   1  32         62.42         70.95         8.15 o
  -3   1  32          3.81         10.00         5.28 o
  -1   1  32        468.20        473.18        13.11 o
   1   1  32         59.20         92.75         8.27 o
   3   1  32        405.52        378.86        14.20 o
   5   1  32          0.05         30.54         7.86 o
   7   1  32          7.44         18.50         8.05 o
 -12   2  32         28.34         26.28        10.61 o
 -10   2  32         14.49          1.05         8.37 o
  -8   2  32         26.44         23.70         9.12 o
  -6   2  32          0.56         -2.73         6.14 o
  -4   2  32        102.99         80.29         7.06 o
  -2   2  32         90.21         77.22         7.06 o
   0   2  32          6.90          5.61         5.84 o
   2   2  32          4.00         14.15         7.14 o
   4   2  32        106.70        125.41        11.04 o
  -9   3  32        273.38        384.11        15.60 o
  -7   3  32          4.82          2.69         6.87 o
  -5   3  32        131.43        194.63        11.77 o
  -3   3  32        272.04        257.35        13.18 o
  -1   3  32         86.04         71.49         8.44 o
   1   3  32         53.69         44.89         8.39 o
   3   3  32          3.85          1.45         7.24 o
 -11   1  33        131.20        195.87        12.69 o
  -9   1  33         17.21         22.41         9.48 o
  -7   1  33          8.38          5.64         8.95 o
  -5   1  33         15.44         17.63         6.54 o
  -3   1  33          0.30         -4.94         4.94 o
  -1   1  33         40.19         58.36         7.77 o
   1   1  33        733.73        786.94        17.19 o
   3   1  33          5.40         25.28         7.92 o
   5   1  33         11.59         16.54         7.91 o
 -10   2  33         69.78         75.83         8.90 o
  -8   2  33          0.21          2.19         6.55 o
  -6   2  33          0.19         -5.80         5.80 o
  -4   2  33         18.82         48.32         7.60 o
  -2   2  33         84.73         79.03         7.27 o
   0   2  33         33.25         24.06         6.89 o
   2   2  33          6.45         -4.26         6.70 o
   4   2  33          7.54          7.20         7.77 o
  -7   3  33         14.65         38.51         8.40 o
  -5   3  33          0.12         -0.59         7.24 o
  -3   3  33        319.18        297.37        12.23 o
  -1   3  33         48.51         51.53         7.66 o
   1   3  33         14.04         14.44         7.80 o
 -10   0  34        101.93         86.10        13.18 o
  -8   0  34         38.37         70.94        12.90 o
  -6   0  34          1.77          1.46         8.97 o
  -4   0  34        106.75        128.88        14.23 o
  -2   0  34         23.23         13.49         7.77 o
   0   0  34        468.98        594.99        21.36 o
   2   0  34        644.13        697.07        27.97 o
   4   0  34        361.73        366.64        23.84 o
 -11   1  34          0.03         -2.76         8.10 o
  -9   1  34         43.71         36.58         9.95 o
  -7   1  34          8.72         -0.21         6.42 o
  -5   1  34         64.15         86.22         8.83 o
  -3   1  34          0.24          0.19         6.39 o
  -1   1  34        135.45        141.71         8.66 o
   1   1  34         94.85        145.05        10.32 o
   3   1  34        272.97        297.88        15.02 o
  -8   2  34          6.41         -6.61         6.61 o
  -6   2  34          9.05         -6.28         6.28 o
  -4   2  34          7.71          9.32         6.48 o
  -2   2  34         81.58         60.89         7.27 o
   0   2  34          0.06         -5.99         5.99 o
   2   2  34          1.32         -5.17         6.57 o
  -3   3  34         28.01         40.11        15.47 o
  -9   1  35          0.44         -6.65         7.00 o
  -7   1  35         25.42         16.65         7.21 o
  -5   1  35          0.60         -4.11         6.33 o
  -3   1  35         40.07         29.15         7.15 o
  -1   1  35        219.56        244.60        11.56 o
   1   1  35         15.46         25.13         7.72 o
  -6   2  35         20.60         13.68         7.22 o
  -4   2  35          1.64          2.06         6.83 o
  -2   2  35          3.92          5.95         6.59 o
   0   2  35          3.16          0.13         6.74 o
  -8   0  36        209.63        287.92        20.74 o
  -6   0  36          0.04         -9.53         9.53 o
  -4   0  36         60.54         55.84        12.99 o
  -2   0  36         23.35        -10.12        10.12 o
   0   0  36          0.35         -8.14         8.14 o
  -7   1  36          6.99         -3.07         7.63 o
  -5   1  36        114.05        112.37         9.95 o
  -3   1  36         20.26         10.08         6.79 o
  -1   1  36          0.02          5.66         5.68 o
                                                
